# Supplementary material for: 2,5-Dimethyl­hexane-2,5-diyl bis­(4-nitro­phen­yl) dicarbonate
Source: Acta Crystallogr Sect E Struct Rep Online. 2008 Mar 12;64(Pt 4):o694. doi: 10.1107/S1600536808006120 (PMC2960943; doi:10.1107/S1600536808006120)
Supplement: Supplementary file 1 [file e-64-0o694-sup1.cif]

##############################################################################
###                                                                        ###
###        Electronic paper (Acta Crystallographica Section E)             ###
###                                                                        ###
##############################################################################
#                                                                            #
# This CIF contains the data in a paper accepted for publication in Acta     #
# Crystallographica Section E. It conforms to the requirements of Notes      #
# for Authors for Section E, and has been peer reviewed under the auspices   #
# of the IUCr Commission on Journals.                                        #
#                                                                            #
# Full details of the Crystallographic Information File format               #
# are given in the paper "The Crystallographic Information File (CIF):       #
# a New Standard Archive File for Crystallography" by S. R. Hall, F. H.      #
# Allen and I. D. Brown [Acta Cryst. (1991), A47, 655-685].                  #
#                                                                            #
# The current version of the core CIF dictionary is obtainable from          #
# ftp://ftp.iucr.org/pub/cif_core.dic. The current version number is 2.4.    #
#                                                                            #
# Software is freely available for graphical display of the structure(s) in  #
# this CIF.  For information consult the CIF home page http://www.iucr.org/  #
# cif/home.html                                                              #
#                                                                            #
# This file may be used for bona fide research purposes within the           #
# scientific community so long as proper attribution is given to the journal # 
# article from which it was obtained.                                        #
#                                                                            #
##############################################################################
                                             
data_global
_audit_creation_method     SHELXTL-V6.1
_journal_date_recd_electronic     2008-02-20
_journal_date_accepted     2008-03-05
_journal_name_full     'Acta Crystallographica, Section E'
_journal_year     2008
_journal_volume     64
_journal_issue      4
_journal_page_first     o694
_journal_page_last     o694
_journal_paper_category     QO
_journal_coeditor_code     PV2070
_publ_contact_author_name
;
 Dr. Lough, Alan J.
;
_publ_contact_author_address
;
 Department of Chemistry
 University of Toronto
 Toronto
 Ontario
 Canada, M5S 3H6
;
_publ_contact_author_email     alough@chem.utoronto.ca
_publ_contact_author_fax     '416 978 8775'
_publ_contact_author_phone     '416 978 6275'
_publ_section_title
;
2,5-Dimethylhexane-2,5-diyl bis(4-nitrophenyl) dicarbonate
;
loop_
    _publ_author_name
    _publ_author_address
    'Nawazish Ali, Syed'
;
HEJ Research Institute of Chemistry,
International Center for Chemical Sciences,
University of Karachi,
Karachi 75270, Pakistan
and
Department of Chemistry,
University of Toronto,
Toronto, Ontario, Canada M5S 3H6
;
    'Begum, Sabira'
;
HEJ Research Institute of Chemistry,
International Center for Chemical Sciences,
University of Karachi,
Karachi 75270, Pakistan
;
    'Winnik, Mitchell A.'
;
Department of Chemistry,
University of Toronto,
Toronto, Ontario, Canada M5S 3H6
;
    'Lough, Alan J.'
;
Department of Chemistry,
University of Toronto,
Toronto, Ontario, Canada M5S 3H6
;
data_I
_chemical_name_systematic
;
2,5-Dimethylhexane-2,5-diyl bis(4-nitrophenyl) dicarbonate
;
_chemical_name_common     ?
_chemical_formula_moiety     'C22 H24 N2 O10'
_chemical_formula_sum     'C22 H24 N2 O10'
_chemical_formula_iupac     'C22 H24 N2 O10'
_chemical_formula_weight     476.43
_chemical_melting_point     ?
_symmetry_cell_setting     Triclinic
_symmetry_space_group_name_H-M     'P -1'
_symmetry_space_group_name_Hall     '-P 1'
loop_
    _symmetry_equiv_pos_as_xyz
    'x, y, z'
    '-x, -y, -z'
_cell_length_a     8.1829(4)
_cell_length_b     11.7024(5)
_cell_length_c     11.8928(6)
_cell_angle_alpha     92.717(3)
_cell_angle_beta     98.886(2)
_cell_angle_gamma     92.952(3)
_cell_volume     1121.92(9)
_cell_formula_units_Z     2
_cell_measurement_reflns_used     9940
_cell_measurement_theta_min     2.8
_cell_measurement_theta_max     27.5
_cell_measurement_temperature     150(2)
_exptl_crystal_description     'needle'
_exptl_crystal_colour     'colourless'
_exptl_crystal_size_max     0.34
_exptl_crystal_size_mid     0.25
_exptl_crystal_size_min     0.14
_exptl_crystal_density_diffrn     1.410
_exptl_crystal_density_meas     ?
_exptl_crystal_density_method     'not measured'
_exptl_crystal_F_000     500
_exptl_absorpt_coefficient_mu     0.113
_exptl_absorpt_correction_type     'multi-scan'
_exptl_absorpt_process_details
;
(SORTAV; Blessing, 1995)
;
_exptl_absorpt_correction_T_min     0.803
_exptl_absorpt_correction_T_max     0.985
_exptl_special_details
;
multi-scan from symmetry-related measurements
SORTAV (Blessing 1995)
;
_diffrn_ambient_temperature     150(2)
_diffrn_radiation_type     MoK\a
_diffrn_radiation_wavelength     0.71073
_diffrn_radiation_source     'fine-focus sealed tube'
_diffrn_radiation_monochromator     graphite
_diffrn_measurement_device_type     'Bruker--Nonius KappaCCD'
_diffrn_measurement_method     '\f scans and \w scans with \k offsets'
_diffrn_detector_area_resol_mean     9
_diffrn_reflns_number     9940
_diffrn_reflns_av_R_equivalents     0.0469
_diffrn_reflns_av_sigmaI/netI     0.0594
_diffrn_reflns_theta_min     2.83
_diffrn_reflns_theta_max     27.53
_diffrn_reflns_theta_full     27.53
_diffrn_measured_fraction_theta_max     0.981
_diffrn_measured_fraction_theta_full     0.981
_diffrn_reflns_limit_h_min     -10
_diffrn_reflns_limit_h_max     10
_diffrn_reflns_limit_k_min     -15
_diffrn_reflns_limit_k_max     15
_diffrn_reflns_limit_l_min     -15
_diffrn_reflns_limit_l_max     15
_diffrn_standards_number     0
_diffrn_standards_interval_count     ?
_diffrn_standards_interval_time     ?
_diffrn_standards_decay_%     ?
_refine_special_details
;
 Refinement of F^2^ against ALL reflections.  The weighted R-factor wR and
 goodness of fit S are based on F^2^, conventional R-factors R are based
 on F, with F set to zero for negative F^2^. The threshold expression of
 F^2^ > 2sigma(F^2^) is used only for calculating R-factors(gt) etc. and is
 not relevant to the choice of reflections for refinement.  R-factors based
 on F^2^ are statistically about twice as large as those based on F, and R-
 factors based on ALL data will be even larger.
;
_reflns_number_total     5069
_reflns_number_gt     3571
_reflns_threshold_expression     'I>2\s(I)'
_refine_ls_structure_factor_coef     Fsqd
_refine_ls_matrix_type     full
_refine_ls_R_factor_all     0.0806
_refine_ls_R_factor_gt     0.0502
_refine_ls_wR_factor_gt     0.1160
_refine_ls_wR_factor_ref     0.1320
_refine_ls_goodness_of_fit_ref     1.044
_refine_ls_restrained_S_all     1.044
_refine_ls_number_reflns     5069
_refine_ls_number_parameters     311
_refine_ls_number_restraints     0
_refine_ls_hydrogen_treatment     constr
_refine_ls_weighting_scheme     calc
_refine_ls_weighting_details
         'calc w=1/[\s^2^(Fo^2^)+(0.0508P)^2^+0.4455P] where P=(Fo^2^+2Fc^2^)/3'
_atom_sites_solution_hydrogens     geom
_atom_sites_solution_primary     direct
_atom_sites_solution_secondary     difmap
_refine_ls_shift/su_max     0.001
_refine_ls_shift/su_mean     0.000
_refine_diff_density_max     0.230
_refine_diff_density_min     -0.278
_refine_ls_extinction_method     none
_refine_ls_extinction_coef     ?
loop_
    _atom_type_symbol
    _atom_type_description
    _atom_type_scat_dispersion_real
    _atom_type_scat_dispersion_imag
    _atom_type_scat_source
    'C' 'C' 0.0033 0.0016
                         'International Tables Vol C Tables 4.2.6.8 and 6.1.1.4'
    'H' 'H' 0.0000 0.0000
                         'International Tables Vol C Tables 4.2.6.8 and 6.1.1.4'
    'N' 'N' 0.0061 0.0033
                         'International Tables Vol C Tables 4.2.6.8 and 6.1.1.4'
    'O' 'O' 0.0106 0.0060
                         'International Tables Vol C Tables 4.2.6.8 and 6.1.1.4'
_computing_data_collection     'COLLECT (Nonius, 2002)'
_computing_cell_refinement     'DENZO-SMN (Otwinowski & Minor, 1997)'
_computing_data_reduction     'DENZO-SMN (Otwinowski & Minor, 1997)'
_computing_structure_solution     'SIR92 (Altomare <i>et al.</i>,  1994)'
_computing_structure_refinement     'SHELXTL (Sheldrick, 2008)'
_computing_molecular_graphics     'SHELXTL (Sheldrick, 2008)'
_computing_publication_material     'SHELXTL (Sheldrick, 2008)'
loop_
    _atom_site_type_symbol
    _atom_site_label
    _atom_site_fract_x
    _atom_site_fract_y
    _atom_site_fract_z
    _atom_site_U_iso_or_equiv
    _atom_site_adp_type
    _atom_site_calc_flag
    _atom_site_refinement_flags
    _atom_site_occupancy
    _atom_site_disorder_assembly
    _atom_site_disorder_group
    O O1A 0.45560(16) 0.14403(11) 0.12248(12) 0.0314(3) Uani d . 1 . .
    O O2A 0.19552(18) 0.20327(12) 0.11199(15) 0.0434(4) Uani d . 1 . .
    O O3A 0.40180(16) 0.30199(10) 0.04414(12) 0.0287(3) Uani d . 1 . .
    O O4A 0.3070(2) -0.32743(12) 0.32493(14) 0.0421(4) Uani d . 1 . .
    O O5A 0.33546(19) -0.21668(14) 0.47827(13) 0.0415(4) Uani d . 1 . .
    N N1A 0.3299(2) -0.23269(14) 0.37471(15) 0.0307(4) Uani d . 1 . .
    C C1A 0.4142(2) 0.05054(15) 0.18498(16) 0.0250(4) Uani d . 1 . .
    C C2A 0.3979(3) 0.06818(16) 0.29791(18) 0.0310(5) Uani d . 1 . .
    H H2AA 0.4071 0.1437 0.3323 0.037 Uiso calc R 1 . .
    C C3A 0.3682(2) -0.02484(17) 0.36098(17) 0.0299(4) Uani d . 1 . .
    H H3AA 0.3569 -0.0146 0.4391 0.036 Uiso calc R 1 . .
    C C4A 0.3553(2) -0.13300(15) 0.30750(16) 0.0238(4) Uani d . 1 . .
    C C5A 0.3715(2) -0.15112(16) 0.19471(16) 0.0273(4) Uani d . 1 . .
    H H5AA 0.3621 -0.2265 0.1602 0.033 Uiso calc R 1 . .
    C C6A 0.4016(2) -0.05742(16) 0.13248(17) 0.0277(4) Uani d . 1 . .
    H H6AA 0.4135 -0.0676 0.0545 0.033 Uiso calc R 1 . .
    C C7A 0.3338(2) 0.21770(15) 0.09375(17) 0.0279(4) Uani d . 1 . .
    C C8A 0.3008(2) 0.39869(15) 0.00122(17) 0.0267(4) Uani d . 1 . .
    C C9A 0.2301(3) 0.45775(16) 0.09795(18) 0.0333(5) Uani d . 1 . .
    H H9AA 0.1359 0.4106 0.1157 0.050 Uiso calc R 1 . .
    H H9AB 0.1930 0.5327 0.0751 0.050 Uiso calc R 1 . .
    H H9AC 0.3158 0.4681 0.1656 0.050 Uiso calc R 1 . .
    C C10A 0.1670(3) 0.35357(17) -0.09497(19) 0.0351(5) Uani d . 1 . .
    H H10A 0.0844 0.3054 -0.0646 0.053 Uiso calc R 1 . .
    H H10B 0.2164 0.3080 -0.1508 0.053 Uiso calc R 1 . .
    H H10C 0.1133 0.4180 -0.1319 0.053 Uiso calc R 1 . .
    C C11A 0.4289(2) 0.47525(15) -0.04470(16) 0.0267(4) Uani d . 1 . .
    H H11A 0.4752 0.4303 -0.1037 0.032 Uiso calc R 1 . .
    H H11B 0.3722 0.5393 -0.0822 0.032 Uiso calc R 1 . .
    O O1B 0.96232(16) -0.15529(11) 0.35566(12) 0.0303(3) Uani d . 1 . .
    O O2B 0.70189(17) -0.19261(12) 0.39066(14) 0.0420(4) Uani d . 1 . .
    O O3B 0.91508(15) -0.30493(10) 0.44521(11) 0.0261(3) Uani d . 1 . .
    O O4B 0.8268(2) 0.33919(12) 0.20273(13) 0.0450(4) Uani d . 1 . .
    O O5B 0.82071(18) 0.25161(11) 0.03819(12) 0.0338(3) Uani d . 1 . .
    N N1B 0.8330(2) 0.25233(13) 0.14248(14) 0.0272(4) Uani d . 1 . .
    C C1B 0.9163(2) -0.05454(15) 0.30242(17) 0.0252(4) Uani d . 1 . .
    C C2B 0.9283(2) -0.05045(15) 0.18834(17) 0.0274(4) Uani d . 1 . .
    H H2BA 0.9575 -0.1159 0.1471 0.033 Uiso calc R 1 . .
    C C3B 0.8973(2) 0.05059(15) 0.13453(16) 0.0263(4) Uani d . 1 . .
    H H3BA 0.9031 0.0553 0.0557 0.032 Uiso calc R 1 . .
    C C4B 0.8580(2) 0.14393(14) 0.19799(16) 0.0235(4) Uani d . 1 . .
    C C5B 0.8458(2) 0.14058(16) 0.31213(16) 0.0265(4) Uani d . 1 . .
    H H5BA 0.8184 0.2064 0.3535 0.032 Uiso calc R 1 . .
    C C6B 0.8747(2) 0.03886(16) 0.36517(17) 0.0285(4) Uani d . 1 . .
    H H6BA 0.8659 0.0335 0.4435 0.034 Uiso calc R 1 . .
    C C7B 0.8420(2) -0.21728(15) 0.39835(17) 0.0265(4) Uani d . 1 . .
    C C8B 0.8149(2) -0.39774(15) 0.49142(16) 0.0238(4) Uani d . 1 . .
    C C9B 0.6938(2) -0.45765(16) 0.39468(18) 0.0313(5) Uani d . 1 . .
    H H9BA 0.6058 -0.4066 0.3693 0.047 Uiso calc R 1 . .
    H H9BB 0.6450 -0.5278 0.4211 0.047 Uiso calc R 1 . .
    H H9BC 0.7521 -0.4773 0.3310 0.047 Uiso calc R 1 . .
    C C10B 0.7291(3) -0.34772(17) 0.58539(18) 0.0326(5) Uani d . 1 . .
    H H10D 0.6399 -0.3011 0.5521 0.049 Uiso calc R 1 . .
    H H10E 0.8095 -0.2998 0.6396 0.049 Uiso calc R 1 . .
    H H10F 0.6825 -0.4101 0.6251 0.049 Uiso calc R 1 . .
    C C11B 0.9494(2) -0.47459(15) 0.54251(16) 0.0253(4) Uani d . 1 . .
    H H11C 1.0257 -0.4294 0.6031 0.030 Uiso calc R 1 . .
    H H11D 0.8965 -0.5381 0.5787 0.030 Uiso calc R 1 . .
loop_
    _atom_site_aniso_label
    _atom_site_aniso_U_11
    _atom_site_aniso_U_22
    _atom_site_aniso_U_33
    _atom_site_aniso_U_12
    _atom_site_aniso_U_13
    _atom_site_aniso_U_23
    O1A 0.0291(7) 0.0220(7) 0.0461(9) 0.0043(5) 0.0117(6) 0.0132(6)
    O2A 0.0266(8) 0.0360(8) 0.0714(12) 0.0030(6) 0.0125(8) 0.0251(8)
    O3A 0.0282(7) 0.0183(6) 0.0414(8) 0.0018(5) 0.0084(6) 0.0096(6)
    O4A 0.0550(10) 0.0235(8) 0.0503(10) -0.0004(7) 0.0155(8) 0.0077(7)
    O5A 0.0457(9) 0.0531(10) 0.0296(8) 0.0092(7) 0.0114(7) 0.0165(7)
    N1A 0.0301(9) 0.0307(9) 0.0337(10) 0.0059(7) 0.0079(7) 0.0117(8)
    C1A 0.0237(10) 0.0199(9) 0.0322(11) 0.0028(7) 0.0047(8) 0.0081(8)
    C2A 0.0342(11) 0.0217(9) 0.0377(12) 0.0015(8) 0.0089(9) -0.0037(8)
    C3A 0.0324(11) 0.0332(11) 0.0253(10) 0.0048(8) 0.0073(8) 0.0013(8)
    C4A 0.0219(9) 0.0231(9) 0.0269(10) 0.0035(7) 0.0033(8) 0.0072(8)
    C5A 0.0338(11) 0.0201(9) 0.0277(10) 0.0021(8) 0.0035(8) 0.0013(8)
    C6A 0.0332(11) 0.0268(10) 0.0236(10) 0.0015(8) 0.0050(8) 0.0043(8)
    C7A 0.0301(11) 0.0194(9) 0.0347(11) 0.0008(8) 0.0062(9) 0.0047(8)
    C8A 0.0292(10) 0.0183(9) 0.0332(11) 0.0034(7) 0.0041(8) 0.0078(8)
    C9A 0.0367(12) 0.0233(10) 0.0425(13) 0.0021(8) 0.0138(10) 0.0039(9)
    C10A 0.0339(11) 0.0282(10) 0.0414(13) -0.0031(9) 0.0008(10) 0.0046(9)
    C11A 0.0311(10) 0.0199(9) 0.0295(11) -0.0015(8) 0.0061(8) 0.0057(8)
    O1B 0.0283(7) 0.0230(7) 0.0421(8) 0.0046(5) 0.0088(6) 0.0145(6)
    O2B 0.0258(8) 0.0334(8) 0.0699(11) 0.0072(6) 0.0095(7) 0.0238(8)
    O3B 0.0249(7) 0.0193(6) 0.0347(8) 0.0021(5) 0.0038(6) 0.0096(6)
    O4B 0.0749(12) 0.0198(7) 0.0374(9) 0.0108(7) -0.0020(8) -0.0018(6)
    O5B 0.0410(8) 0.0312(8) 0.0286(8) 0.0025(6) 0.0017(6) 0.0096(6)
    N1B 0.0316(9) 0.0214(8) 0.0275(9) 0.0006(7) 0.0003(7) 0.0060(7)
    C1B 0.0226(9) 0.0185(9) 0.0352(11) 0.0024(7) 0.0043(8) 0.0092(8)
    C2B 0.0299(10) 0.0189(9) 0.0340(11) 0.0022(8) 0.0065(8) 0.0011(8)
    C3B 0.0288(10) 0.0239(9) 0.0266(10) 0.0000(8) 0.0056(8) 0.0041(8)
    C4B 0.0247(9) 0.0176(9) 0.0278(10) 0.0011(7) 0.0016(8) 0.0057(7)
    C5B 0.0311(10) 0.0213(9) 0.0278(10) 0.0053(8) 0.0048(8) 0.0025(8)
    C6B 0.0319(11) 0.0274(10) 0.0281(10) 0.0041(8) 0.0081(8) 0.0065(8)
    C7B 0.0276(10) 0.0211(9) 0.0313(11) 0.0029(8) 0.0037(8) 0.0068(8)
    C8B 0.0261(10) 0.0176(9) 0.0286(10) 0.0000(7) 0.0067(8) 0.0041(7)
    C9B 0.0285(11) 0.0262(10) 0.0382(12) 0.0015(8) 0.0016(9) 0.0020(9)
    C10B 0.0363(12) 0.0293(10) 0.0346(12) 0.0070(9) 0.0110(9) 0.0034(9)
    C11B 0.0310(10) 0.0194(9) 0.0260(10) 0.0036(7) 0.0042(8) 0.0043(8)
_geom_special_details
;
 All esds (except the esd in the dihedral angle between two l.s. planes)
 are estimated using the full covariance matrix.  The cell esds are taken
 into account individually in the estimation of esds in distances, angles
 and torsion angles; correlations between esds in cell parameters are only
 used when they are defined by crystal symmetry.  An approximate (isotropic)
 treatment of cell esds is used for estimating esds involving l.s. planes.
;
loop_
    _geom_bond_atom_site_label_1
    _geom_bond_atom_site_label_2
    _geom_bond_site_symmetry_2
    _geom_bond_distance
    _geom_bond_publ_flag
    O1A C7A . 1.366(2) ?
    O1A C1A . 1.407(2) ?
    O2A C7A . 1.190(2) ?
    O3A C7A . 1.316(2) ?
    O3A C8A . 1.498(2) ?
    O4A N1A . 1.223(2) ?
    O5A N1A . 1.230(2) ?
    N1A C4A . 1.469(2) ?
    C1A C6A . 1.374(3) ?
    C1A C2A . 1.377(3) ?
    C2A C3A . 1.383(3) ?
    C2A H2AA . 0.9500 ?
    C3A C4A . 1.381(3) ?
    C3A H3AA . 0.9500 ?
    C4A C5A . 1.376(3) ?
    C5A C6A . 1.384(2) ?
    C5A H5AA . 0.9500 ?
    C6A H6AA . 0.9500 ?
    C8A C10A . 1.511(3) ?
    C8A C9A . 1.519(3) ?
    C8A C11A . 1.525(3) ?
    C9A H9AA . 0.9800 ?
    C9A H9AB . 0.9800 ?
    C9A H9AC . 0.9800 ?
    C10A H10A . 0.9800 ?
    C10A H10B . 0.9800 ?
    C10A H10C . 0.9800 ?
    C11A C11A 2_665 1.520(4) ?
    C11A H11A . 0.9900 ?
    C11A H11B . 0.9900 ?
    O1B C7B . 1.367(2) ?
    O1B C1B . 1.406(2) ?
    O2B C7B . 1.187(2) ?
    O3B C7B . 1.317(2) ?
    O3B C8B . 1.502(2) ?
    O4B N1B . 1.223(2) ?
    O5B N1B . 1.228(2) ?
    N1B C4B . 1.467(2) ?
    C1B C2B . 1.378(3) ?
    C1B C6B . 1.381(3) ?
    C2B C3B . 1.387(2) ?
    C2B H2BA . 0.9500 ?
    C3B C4B . 1.378(3) ?
    C3B H3BA . 0.9500 ?
    C4B C5B . 1.379(3) ?
    C5B C6B . 1.387(2) ?
    C5B H5BA . 0.9500 ?
    C6B H6BA . 0.9500 ?
    C8B C9B . 1.516(3) ?
    C8B C10B . 1.519(3) ?
    C8B C11B . 1.528(2) ?
    C9B H9BA . 0.9800 ?
    C9B H9BB . 0.9800 ?
    C9B H9BC . 0.9800 ?
    C10B H10D . 0.9800 ?
    C10B H10E . 0.9800 ?
    C10B H10F . 0.9800 ?
    C11B C11B 2_746 1.521(4) ?
    C11B H11C . 0.9900 ?
    C11B H11D . 0.9900 ?
loop_
    _geom_angle_atom_site_label_1
    _geom_angle_atom_site_label_2
    _geom_angle_atom_site_label_3
    _geom_angle_site_symmetry_1
    _geom_angle_site_symmetry_3
    _geom_angle
    _geom_angle_publ_flag
    C7A O1A C1A . . 116.31(14) ?
    C7A O3A C8A . . 120.17(14) ?
    O4A N1A O5A . . 123.51(16) ?
    O4A N1A C4A . . 118.20(16) ?
    O5A N1A C4A . . 118.28(17) ?
    C6A C1A C2A . . 121.84(16) ?
    C6A C1A O1A . . 118.27(17) ?
    C2A C1A O1A . . 119.75(17) ?
    C1A C2A C3A . . 119.51(18) ?
    C1A C2A H2AA . . 120.2 ?
    C3A C2A H2AA . . 120.2 ?
    C4A C3A C2A . . 118.28(18) ?
    C4A C3A H3AA . . 120.9 ?
    C2A C3A H3AA . . 120.9 ?
    C5A C4A C3A . . 122.46(16) ?
    C5A C4A N1A . . 118.76(16) ?
    C3A C4A N1A . . 118.74(17) ?
    C4A C5A C6A . . 118.76(17) ?
    C4A C5A H5AA . . 120.6 ?
    C6A C5A H5AA . . 120.6 ?
    C1A C6A C5A . . 119.15(18) ?
    C1A C6A H6AA . . 120.4 ?
    C5A C6A H6AA . . 120.4 ?
    O2A C7A O3A . . 129.64(17) ?
    O2A C7A O1A . . 124.14(16) ?
    O3A C7A O1A . . 106.22(15) ?
    O3A C8A C10A . . 109.33(15) ?
    O3A C8A C9A . . 110.37(15) ?
    C10A C8A C9A . . 112.18(17) ?
    O3A C8A C11A . . 101.78(14) ?
    C10A C8A C11A . . 110.03(16) ?
    C9A C8A C11A . . 112.64(16) ?
    C8A C9A H9AA . . 109.5 ?
    C8A C9A H9AB . . 109.5 ?
    H9AA C9A H9AB . . 109.5 ?
    C8A C9A H9AC . . 109.5 ?
    H9AA C9A H9AC . . 109.5 ?
    H9AB C9A H9AC . . 109.5 ?
    C8A C10A H10A . . 109.5 ?
    C8A C10A H10B . . 109.5 ?
    H10A C10A H10B . . 109.5 ?
    C8A C10A H10C . . 109.5 ?
    H10A C10A H10C . . 109.5 ?
    H10B C10A H10C . . 109.5 ?
    C11A C11A C8A 2_665 . 114.72(19) ?
    C11A C11A H11A 2_665 . 108.6 ?
    C8A C11A H11A . . 108.6 ?
    C11A C11A H11B 2_665 . 108.6 ?
    C8A C11A H11B . . 108.6 ?
    H11A C11A H11B . . 107.6 ?
    C7B O1B C1B . . 117.15(14) ?
    C7B O3B C8B . . 120.21(14) ?
    O4B N1B O5B . . 123.32(15) ?
    O4B N1B C4B . . 118.17(16) ?
    O5B N1B C4B . . 118.51(15) ?
    C2B C1B C6B . . 122.14(16) ?
    C2B C1B O1B . . 117.05(16) ?
    C6B C1B O1B . . 120.58(17) ?
    C1B C2B C3B . . 119.05(17) ?
    C1B C2B H2BA . . 120.5 ?
    C3B C2B H2BA . . 120.5 ?
    C4B C3B C2B . . 118.51(17) ?
    C4B C3B H3BA . . 120.7 ?
    C2B C3B H3BA . . 120.7 ?
    C3B C4B C5B . . 122.79(16) ?
    C3B C4B N1B . . 118.54(16) ?
    C5B C4B N1B . . 118.65(16) ?
    C4B C5B C6B . . 118.48(17) ?
    C4B C5B H5BA . . 120.8 ?
    C6B C5B H5BA . . 120.8 ?
    C1B C6B C5B . . 119.02(18) ?
    C1B C6B H6BA . . 120.5 ?
    C5B C6B H6BA . . 120.5 ?
    O2B C7B O3B . . 130.08(17) ?
    O2B C7B O1B . . 124.12(16) ?
    O3B C7B O1B . . 105.79(15) ?
    O3B C8B C9B . . 109.34(14) ?
    O3B C8B C10B . . 110.06(14) ?
    C9B C8B C10B . . 112.45(16) ?
    O3B C8B C11B . . 101.83(14) ?
    C9B C8B C11B . . 113.03(15) ?
    C10B C8B C11B . . 109.62(15) ?
    C8B C9B H9BA . . 109.5 ?
    C8B C9B H9BB . . 109.5 ?
    H9BA C9B H9BB . . 109.5 ?
    C8B C9B H9BC . . 109.5 ?
    H9BA C9B H9BC . . 109.5 ?
    H9BB C9B H9BC . . 109.5 ?
    C8B C10B H10D . . 109.5 ?
    C8B C10B H10E . . 109.5 ?
    H10D C10B H10E . . 109.5 ?
    C8B C10B H10F . . 109.5 ?
    H10D C10B H10F . . 109.5 ?
    H10E C10B H10F . . 109.5 ?
    C11B C11B C8B 2_746 . 114.71(19) ?
    C11B C11B H11C 2_746 . 108.6 ?
    C8B C11B H11C . . 108.6 ?
    C11B C11B H11D 2_746 . 108.6 ?
    C8B C11B H11D . . 108.6 ?
    H11C C11B H11D . . 107.6 ?
loop_
    _geom_hbond_atom_site_label_D
    _geom_hbond_atom_site_label_H
    _geom_hbond_atom_site_label_A
    _geom_hbond_site_symmetry_A
    _geom_hbond_distance_DH
    _geom_hbond_distance_HA
    _geom_hbond_distance_DA
    _geom_hbond_angle_DHA
    C5A H5AA O5B 2_655 0.95 2.59 3.112(2) 115
    C5B H5BA O5A 2_656 0.95 2.52 3.205(2) 129
    C11A H11B O3A 2_665 0.99 2.53 2.888(2) 101
    C11A H11B O4B 2_665 0.99 2.54 3.502(2) 165
    C11B H11C O4B 2_756 0.99 2.58 3.546(2) 164
    C11B H11D O3B 2_746 0.99 2.49 2.862(2) 102
