# Supplementary material for: 2,5-Dimethyl­hexane-2,5-diyl bis­(4-nitro­phen­yl) dicarbonate
Source: Acta Crystallogr Sect E Struct Rep Online. 2008 Mar 12;64(Pt 4):o694. doi: 10.1107/S1600536808006120 (PMC2960943; doi:10.1107/S1600536808006120)
Supplement: Supplementary file 2 [file e-64-0o694-Isup2.hkl]

# 
# h,k,l, Fc-squared, Fo-squared, sigma(Fo-squared) and status flag 
# 
data_I
_shelx_title ' k07112 in P-1' 
_shelx_refln_list_code          4 
_shelx_F_calc_maximum       83.46 
_exptl_crystal_F_000       500.00 
_reflns_d_resolution_high  0.7690 
 
loop_ 
 _symmetry_equiv_pos_as_xyz 
 'x, y, z' 
 '-x, -y, -z' 
 
_cell_length_a     8.1829 
_cell_length_b    11.7024 
_cell_length_c    11.8928 
_cell_angle_alpha  92.717 
_cell_angle_beta   98.886 
_cell_angle_gamma  92.952 
 
_shelx_F_squared_multiplier     1.000 
 
loop_ 
 _refln_index_h 
 _refln_index_k 
 _refln_index_l 
 _refln_F_squared_calc 
 _refln_F_squared_meas 
 _refln_F_squared_sigma 
 _refln_observed_status 
   2   0   0     3162.36     3093.58     72.40 o 
   3   0   0       58.83       61.37      3.33 o 
   4   0   0     3910.79     4186.79    103.38 o 
   5   0   0       20.99       23.06      4.31 o 
   6   0   0      163.13      167.09      5.80 o 
   7   0   0       10.21       13.60      2.51 o 
   8   0   0      317.33      378.67     20.05 o 
   9   0   0       64.59       75.06     10.55 o 
  10   0   0        3.68        3.32      6.24 o 
 -10   1   0       12.15       15.36      7.06 o 
  -9   1   0       82.98       64.77     10.15 o 
  -8   1   0      179.83      180.41     11.79 o 
  -7   1   0       38.25       43.42      3.84 o 
  -6   1   0       34.67       29.52      2.48 o 
  -5   1   0     1958.76     2173.57     45.01 o 
  -4   1   0     1204.16     1346.47     35.20 o 
  -3   1   0      338.96      337.19      7.75 o 
  -2   1   0     2516.22     2429.50     47.15 o 
  -1   1   0       13.16       10.24      0.43 o 
   1   1   0      172.79      148.80      4.36 o 
   2   1   0     1958.79     1979.46     50.56 o 
   3   1   0      117.48      121.30     17.34 o 
   4   1   0     1683.73     1745.06     46.13 o 
   5   1   0     1460.39     1585.77     76.31 o 
   6   1   0       31.58       29.96      3.21 o 
   7   1   0        8.26        7.96      3.87 o 
   8   1   0       32.60       19.31      5.34 o 
   9   1   0      105.72      106.88     13.45 o 
  10   1   0        0.58        7.69      7.48 o 
 -10   2   0       21.30       27.40      6.85 o 
  -9   2   0        2.58       -4.56      4.56 o 
  -8   2   0       59.76       47.13      4.67 o 
  -7   2   0      108.02      111.64      4.49 o 
  -6   2   0     1092.25     1192.61     28.87 o 
  -5   2   0      518.26      572.66     13.12 o 
  -4   2   0        5.76        5.53      1.84 o 
  -3   2   0       18.33       13.11      0.69 o 
  -2   2   0     3309.60     2946.88     61.53 o 
  -1   2   0     2833.16     2443.68     56.12 o 
   0   2   0     1124.17     1088.91     26.87 o 
   1   2   0     2006.28     1832.94     43.42 o 
   2   2   0     2976.84     2821.27     69.31 o 
   3   2   0      176.51      192.80      6.56 o 
   4   2   0        3.15        1.10      1.42 o 
   5   2   0      705.49      732.41     20.76 o 
   6   2   0     1056.13     1159.14     37.32 o 
   7   2   0      134.51      146.26     10.40 o 
   8   2   0       81.39       81.45      7.80 o 
   9   2   0       34.72       32.47      9.31 o 
  10   2   0        0.62       -4.16      6.05 o 
 -10   3   0       84.74       79.10     11.43 o 
  -9   3   0      152.39      150.17     12.69 o 
  -8   3   0       40.34       43.33      3.87 o 
  -7   3   0      216.32      203.87      8.24 o 
  -6   3   0      365.38      359.72      6.86 o 
  -5   3   0       45.80       53.44      1.77 o 
  -4   3   0      284.73      277.88      4.96 o 
  -3   3   0      607.17      584.78     14.36 o 
  -2   3   0       96.39       88.93      1.69 o 
  -1   3   0     2198.45     1957.96     37.82 o 
   0   3   0      281.86      255.77      7.07 o 
   1   3   0      220.08      179.01      5.46 o 
   2   3   0       22.22       20.58      1.57 o 
   3   3   0       11.13       11.63      1.75 o 
   4   3   0      309.78      279.12      8.80 o 
   5   3   0      187.23      189.87      7.74 o 
   6   3   0      369.37      398.59     17.65 o 
   7   3   0      199.67      205.45     12.65 o 
   8   3   0        3.20        6.35      5.34 o 
   9   3   0        6.55       -6.22      6.22 o 
  10   3   0      114.06      117.32     10.20 o 
 -10   4   0        3.53        1.66      6.66 o 
  -9   4   0       10.74        7.08      5.63 o 
  -8   4   0       69.05       55.93      7.20 o 
  -7   4   0      636.18      620.94     37.50 o 
  -6   4   0       68.07       65.75      2.16 o 
  -5   4   0        2.29        1.26      0.70 o 
  -4   4   0       94.85       96.69      2.99 o 
  -3   4   0     1508.56     1507.11     26.74 o 
  -2   4   0      356.61      305.85      8.64 o 
  -1   4   0     1157.49     1115.94     22.58 o 
   0   4   0      308.84      284.03      8.24 o 
   1   4   0     1169.07     1170.12     30.04 o 
   2   4   0        3.62        2.83      1.07 o 
   3   4   0      586.38      569.59     15.10 o 
   4   4   0      198.65      180.05     14.05 o 
   5   4   0        0.61        0.49      1.88 o 
   6   4   0      124.82      109.84      7.86 o 
   7   4   0      102.02       97.11      8.76 o 
   8   4   0        9.95        2.06      6.77 o 
   9   4   0       16.28       14.52      6.64 o 
 -10   5   0        3.52       -4.58      6.26 o 
  -9   5   0        2.60        2.73      4.81 o 
  -8   5   0       20.18        9.12      3.08 o 
  -7   5   0       32.25       29.51      2.95 o 
  -6   5   0      784.81      794.27     26.75 o 
  -5   5   0       52.22       51.08      2.42 o 
  -4   5   0       88.94       92.50      3.24 o 
  -3   5   0       23.86       28.11      1.46 o 
  -2   5   0     1803.81     1855.01     56.19 o 
  -1   5   0       12.14       18.75      1.16 o 
   0   5   0       22.74       17.19      1.74 o 
   1   5   0       12.87       18.62      1.15 o 
   2   5   0      593.56      609.73     16.93 o 
   3   5   0        8.91        3.75      2.17 o 
   4   5   0        0.60        2.19      1.94 o 
   5   5   0       12.35        6.65      2.64 o 
   6   5   0      320.87      347.64     18.01 o 
   7   5   0       25.11       22.15      5.28 o 
   8   5   0       13.30       13.36      5.76 o 
   9   5   0       20.71       19.91      4.63 o 
  -9   6   0       19.63       14.08      5.46 o 
  -8   6   0      102.90      111.66      6.13 o 
  -7   6   0      109.84      102.45     13.63 o 
  -6   6   0        8.07        4.64      1.52 o 
  -5   6   0      352.05      352.98      9.95 o 
  -4   6   0        0.00        0.85      1.06 o 
  -3   6   0      219.45      235.69      5.62 o 
  -2   6   0      417.65      421.69     12.89 o 
  -1   6   0       75.83       87.41      3.56 o 
   0   6   0      494.64      539.76     12.50 o 
   1   6   0       43.49       51.49      2.24 o 
   2   6   0       54.29       49.10      4.52 o 
   3   6   0      715.68      727.78     21.26 o 
   4   6   0      128.77      127.63      8.80 o 
   5   6   0      131.49      123.58      6.30 o 
   6   6   0       11.22       12.88      4.24 o 
   7   6   0       21.17       22.78      5.49 o 
   8   6   0        5.29        1.85      3.18 o 
   9   6   0        0.34        0.56      4.20 o 
  -9   7   0       34.61       30.64      7.40 o 
  -8   7   0      114.89      124.24     10.82 o 
  -7   7   0       15.78       21.71      3.34 o 
  -6   7   0       35.03       33.65      3.57 o 
  -5   7   0      324.85      349.33      9.53 o 
  -4   7   0       25.03       20.25      1.52 o 
  -3   7   0       32.92       35.98      2.68 o 
  -2   7   0      641.96      650.68     25.21 o 
  -1   7   0      261.90      238.75      9.12 o 
   0   7   0      233.20      210.61      5.62 o 
   1   7   0      292.46      290.83      8.55 o 
   2   7   0      272.71      268.33      8.57 o 
   3   7   0      102.20      102.73      4.45 o 
   4   7   0        3.21        0.85      2.05 o 
   5   7   0      116.16      139.64      9.02 o 
   6   7   0       35.54       47.14      6.05 o 
   7   7   0       24.94       33.39      5.91 o 
   8   7   0       27.43       14.93      4.64 o 
   9   7   0       29.89       25.66      6.78 o 
  -9   8   0       49.95       72.08     10.86 o 
  -8   8   0        2.48        3.19      4.67 o 
  -7   8   0       79.71       84.39      9.88 o 
  -6   8   0      536.35      602.93     20.21 o 
  -5   8   0      319.35      326.67     10.11 o 
  -4   8   0      122.21      128.56      6.21 o 
  -3   8   0       85.47       80.78      2.98 o 
  -2   8   0      172.42      167.17      8.34 o 
  -1   8   0       74.80       68.84      3.96 o 
   0   8   0      349.91      366.49     10.62 o 
   1   8   0       89.62       75.36      3.11 o 
   2   8   0        0.31        0.32      1.45 o 
   3   8   0      228.84      218.11     11.10 o 
   4   8   0       11.35        8.97      2.29 o 
   5   8   0       15.19        8.39      4.81 o 
   6   8   0      374.50      393.17     21.71 o 
   7   8   0        5.54       12.24      4.60 o 
   8   8   0       16.69       14.65      8.66 o 
  -8   9   0        3.62       12.61      6.62 o 
  -7   9   0        3.37        1.90      3.99 o 
  -6   9   0      232.44      269.21     15.78 o 
  -5   9   0      529.96      530.42     22.66 o 
  -4   9   0      150.53      152.72      3.99 o 
  -3   9   0        4.63        4.64      1.09 o 
  -2   9   0     1173.88     1219.88     39.97 o 
  -1   9   0     1159.58     1202.10     51.48 o 
   0   9   0       14.72       10.21      2.02 o 
   1   9   0      405.44      428.84     11.69 o 
   2   9   0      265.98      257.18      7.65 o 
   3   9   0       83.78       86.51      3.98 o 
   4   9   0        3.83        1.97      4.14 o 
   5   9   0      709.34      749.12     24.35 o 
   6   9   0      334.94      356.78     21.73 o 
   7   9   0       11.23        9.69      6.69 o 
   8   9   0        0.03       -5.73      6.40 o 
  -8  10   0       22.83       14.07      4.97 o 
  -7  10   0       34.15       37.67      4.26 o 
  -6  10   0        0.99        3.54      3.37 o 
  -5  10   0        1.13        1.02      7.22 o 
  -4  10   0        0.12        0.99      3.38 o 
  -3  10   0       41.82       41.64      4.14 o 
  -2  10   0        3.95        2.54      1.32 o 
  -1  10   0      657.83      652.81     23.56 o 
   0  10   0      886.98      894.58     22.58 o 
   1  10   0       88.20       81.17      4.04 o 
   2  10   0      116.19      114.57      4.65 o 
   3  10   0      144.72      146.43      8.60 o 
   4  10   0      203.43      209.77     10.99 o 
   5  10   0       12.09        9.59      6.19 o 
   6  10   0        2.93       -1.32      4.16 o 
   7  10   0        0.74       -1.94      3.88 o 
  -7  11   0       61.00       57.87      9.27 o 
  -6  11   0        1.68        9.03      9.01 o 
  -5  11   0       18.72       27.01      5.24 o 
  -4  11   0      127.68      116.67      5.01 o 
  -3  11   0        6.13        8.34      1.58 o 
  -2  11   0        0.45       12.25      6.42 o 
  -1  11   0      418.18      472.05     28.01 o 
   0  11   0     1044.35     1139.64     45.51 o 
   1  11   0      400.31      413.74     11.88 o 
   2  11   0      129.82      145.87      7.52 o 
   3  11   0        0.69        0.19      2.43 o 
   4  11   0      529.27      567.38     20.55 o 
   5  11   0      102.77      102.75     16.55 o 
   6  11   0        0.06       -3.53      3.70 o 
  -6  12   0        3.38        3.78      6.14 o 
  -5  12   0       62.65       47.13      9.94 o 
  -4  12   0      107.72      108.83     11.50 o 
  -3  12   0      299.47      313.70     28.73 o 
  -2  12   0       27.71       30.69      8.04 o 
  -1  12   0        0.04       16.30      6.71 o 
   0  12   0      191.61      176.88      8.24 o 
   1  12   0        6.82        1.42      2.47 o 
   2  12   0        2.42       17.68      7.80 o 
   3  12   0      102.91      105.38     12.57 o 
   4  12   0       29.38       19.35      4.51 o 
   5  12   0      184.98      208.74     19.14 o 
  -5  13   0        5.22        1.85      8.55 o 
  -4  13   0        2.84        3.52      5.56 o 
  -3  13   0       41.70       40.38      4.85 o 
  -2  13   0        9.96        9.63      3.89 o 
  -1  13   0      145.71      152.54     11.39 o 
   0  13   0      117.04      129.89     12.36 o 
   1  13   0        4.60        0.44      5.02 o 
   2  13   0       28.89       28.52      7.25 o 
   3  13   0       39.40       35.63      4.99 o 
   4  13   0       19.44       16.02      5.19 o 
  -4  14   0       63.85       59.01     13.06 o 
  -3  14   0        0.10       -5.01      5.01 o 
  -2  14   0       72.20       70.91     14.01 o 
  -1  14   0       19.41       16.10      6.22 o 
   0  14   0        1.60       12.99      6.28 o 
   1  14   0       11.97       11.58      5.90 o 
   2  14   0        0.24        5.49      6.16 o 
  -2  15   0       23.26       14.14      6.85 o 
  -1  15   0        0.64        1.72      6.24 o 
   0  15   0      156.73      148.23     14.21 o 
   0 -15   1       16.86       15.95      6.68 o 
   1 -15   1       36.27       39.84      8.57 o 
   2 -15   1        1.19       -4.50      6.20 o 
  -3 -14   1       39.02       29.53     10.51 o 
  -2 -14   1        1.37        4.79      5.88 o 
  -1 -14   1       12.15        6.93      6.28 o 
   0 -14   1       10.01       15.68      6.45 o 
   1 -14   1        4.38        4.76      3.90 o 
   2 -14   1       45.77       42.60      6.00 o 
   3 -14   1        0.32       -1.02      4.64 o 
   4 -14   1        0.02       -6.54      6.54 o 
  -4 -13   1       20.42       20.57      7.00 o 
  -3 -13   1        6.33        1.76      7.63 o 
  -2 -13   1        1.87       -1.97      5.00 o 
  -1 -13   1       19.21       18.35      5.84 o 
   0 -13   1       13.92       10.28      7.06 o 
   1 -13   1      163.74      175.01     13.24 o 
   2 -13   1       15.43        6.38      3.61 o 
   3 -13   1        0.42       -4.77      6.11 o 
   4 -13   1       55.55       37.66      7.90 o 
   5 -13   1        6.91        4.66      6.28 o 
  -6 -12   1       98.08       72.42     13.32 o 
  -5 -12   1        7.81        5.04      3.78 o 
  -4 -12   1       72.08       73.16     12.07 o 
  -3 -12   1        0.82        2.38      2.42 o 
  -2 -12   1      276.39      283.93     11.98 o 
  -1 -12   1      136.29      141.76      6.86 o 
   0 -12   1        5.95        7.71      1.67 o 
   1 -12   1       74.62       79.84      4.08 o 
   2 -12   1      125.11      135.36      7.96 o 
   3 -12   1       30.46       27.91      4.34 o 
   4 -12   1      202.06      190.78     17.35 o 
   5 -12   1       52.48       42.78      8.15 o 
   6 -12   1      484.14      527.94     38.10 o 
  -6 -11   1        0.99       -3.44      3.44 o 
  -5 -11   1       51.31       55.00      5.67 o 
  -4 -11   1       46.22       47.91      7.75 o 
  -3 -11   1        2.73        3.37      2.26 o 
  -2 -11   1      966.07     1007.25     30.54 o 
  -1 -11   1        3.02        2.76      1.87 o 
   0 -11   1        8.37        8.46      1.21 o 
   1 -11   1      599.44      666.44     30.93 o 
   2 -11   1     1093.66     1177.85     51.09 o 
   3 -11   1        2.14        3.34      1.49 o 
   4 -11   1       26.09       21.84      5.78 o 
   5 -11   1        9.51        4.79      2.72 o 
   6 -11   1       55.21       46.55      8.76 o 
   7 -11   1       71.00       83.30     10.72 o 
  -7 -10   1       37.01       39.52      6.03 o 
  -6 -10   1       23.75       16.39      5.13 o 
  -5 -10   1       26.76       31.64      4.71 o 
  -4 -10   1        5.70        8.00      3.49 o 
  -3 -10   1       49.33       45.23      3.30 o 
  -2 -10   1     1391.40     1449.67     32.77 o 
  -1 -10   1       10.36        8.54      1.75 o 
   0 -10   1      130.26      139.24      7.11 o 
   1 -10   1       19.91       25.99      4.19 o 
   2 -10   1     1181.84     1197.35     54.15 o 
   3 -10   1       27.60       24.52      2.31 o 
   4 -10   1      302.06      315.08     11.66 o 
   5 -10   1        3.02        0.28      2.33 o 
   6 -10   1        0.69       -0.16      3.42 o 
   7 -10   1       40.49       45.59      9.94 o 
  -8  -9   1        6.01        3.62      8.34 o 
  -7  -9   1       59.14       53.18      5.62 o 
  -6  -9   1       35.34       35.57      5.35 o 
  -5  -9   1        0.12       -3.60      3.60 o 
  -4  -9   1      630.37      664.03     33.27 o 
  -3  -9   1      957.57      990.65     28.39 o 
  -2  -9   1       80.25       89.29      5.70 o 
  -1  -9   1      811.25      807.36     26.99 o 
   0  -9   1       10.08       12.57      1.80 o 
   1  -9   1      149.46      162.14      8.43 o 
   2  -9   1      149.66      144.76      5.67 o 
   3  -9   1      396.35      375.95     14.31 o 
   4  -9   1      162.84      152.40      9.93 o 
   5  -9   1        6.15        6.77      1.69 o 
   6  -9   1       11.44       14.10      2.94 o 
   7  -9   1        0.03       -2.16      3.22 o 
   8  -9   1        0.63        2.38      4.54 o 
  -8  -8   1      445.34      530.39     23.57 o 
  -7  -8   1      380.15      408.68     17.98 o 
  -6  -8   1      153.48      140.52     10.23 o 
  -5  -8   1      302.27      310.14     11.49 o 
  -4  -8   1      233.70      253.92     11.96 o 
  -3  -8   1      108.36      106.77      9.43 o 
  -2  -8   1        3.74        3.63      1.19 o 
  -1  -8   1        8.28        6.26      2.01 o 
   0  -8   1       24.62       24.17      1.62 o 
   1  -8   1        1.91        1.63      0.67 o 
   2  -8   1      106.25      112.91      6.35 o 
   3  -8   1      252.23      265.17      8.74 o 
   4  -8   1      463.00      469.39     13.31 o 
   5  -8   1      411.87      450.75     17.40 o 
   6  -8   1       16.20       25.06      2.87 o 
   7  -8   1      195.85      196.01      8.18 o 
   8  -8   1      149.96      184.55     10.29 o 
   9  -8   1       17.13       17.12      7.40 o 
  -9  -7   1       13.84       17.17      4.57 o 
  -8  -7   1        3.25        0.64      3.66 o 
  -7  -7   1       16.20       23.65      8.06 o 
  -6  -7   1       79.26       86.08      5.44 o 
  -5  -7   1       54.69       41.66      3.23 o 
  -4  -7   1      946.38      972.58     22.14 o 
  -3  -7   1        1.58        1.46      1.28 o 
  -2  -7   1       66.20       62.19      2.96 o 
  -1  -7   1      698.10      723.04     13.96 o 
   0  -7   1       33.18       30.42      1.72 o 
   1  -7   1      126.41      135.60      4.11 o 
   2  -7   1        0.17        1.00      0.61 o 
   3  -7   1       69.41       64.99      2.64 o 
   4  -7   1      845.53      857.98     16.91 o 
   5  -7   1       28.26       29.92      2.16 o 
   6  -7   1       59.53       61.38      4.96 o 
   7  -7   1       38.22       31.81      5.72 o 
   8  -7   1      254.37      279.54     22.74 o 
   9  -7   1       14.69        7.88      7.88 o 
  -9  -6   1       55.87       51.46      9.04 o 
  -8  -6   1        1.54        1.15      5.69 o 
  -7  -6   1      102.19      106.06      6.35 o 
  -6  -6   1       24.89       25.50      3.40 o 
  -5  -6   1      410.76      407.52     13.99 o 
  -4  -6   1      466.30      464.15     14.95 o 
  -3  -6   1       21.53       20.10      2.24 o 
  -2  -6   1      104.83      113.44      3.93 o 
  -1  -6   1      639.68      636.33     14.64 o 
   0  -6   1      432.94      431.66     16.17 o 
   1  -6   1       98.99      108.10      3.37 o 
   2  -6   1      372.65      385.58     12.27 o 
   3  -6   1        4.16        4.45      0.84 o 
   4  -6   1      198.14      199.38      4.56 o 
   5  -6   1        0.37        0.09      1.16 o 
   6  -6   1       31.31       23.72      1.72 o 
   7  -6   1       50.94       44.73      3.97 o 
   8  -6   1       14.57       14.73      2.93 o 
   9  -6   1       53.91       59.39      8.24 o 
  -9  -5   1        4.30       15.72      9.01 o 
  -8  -5   1        0.59       -0.34      2.67 o 
  -7  -5   1        2.29        3.71      5.26 o 
  -6  -5   1        0.01       -1.02      2.06 o 
  -5  -5   1      115.31      109.44      5.43 o 
  -4  -5   1      116.10      104.12      5.64 o 
  -3  -5   1      326.33      347.17     10.46 o 
  -2  -5   1      648.05      648.18     17.70 o 
  -1  -5   1      514.94      519.97     11.62 o 
   0  -5   1      147.01      152.37      3.36 o 
   1  -5   1      441.55      455.50     14.37 o 
   2  -5   1      681.15      640.38     14.64 o 
   3  -5   1      150.50      163.48      3.81 o 
   4  -5   1      675.53      645.32     10.93 o 
   5  -5   1       34.23       29.54      1.52 o 
   6  -5   1       16.44       13.29      1.97 o 
   7  -5   1      278.05      283.63      9.85 o 
   8  -5   1       17.63       12.90      4.94 o 
   9  -5   1       28.84       32.95      6.72 o 
  -9  -4   1       14.40        7.54      5.86 o 
  -8  -4   1       42.08       34.40     11.74 o 
  -7  -4   1       78.60       77.03      4.97 o 
  -6  -4   1       11.02       11.22      4.90 o 
  -5  -4   1      492.65      478.25     31.52 o 
  -4  -4   1        4.68        4.44      1.71 o 
  -3  -4   1      134.44      129.61      4.73 o 
  -2  -4   1       76.87       92.12      9.21 o 
  -1  -4   1       23.27       17.16      1.88 o 
   0  -4   1       54.32       51.88      1.39 o 
   1  -4   1      254.62      253.06      4.73 o 
   2  -4   1      729.02      730.79     14.43 o 
   3  -4   1       98.80       88.65      3.41 o 
   4  -4   1        1.53        2.26      0.74 o 
   5  -4   1      596.84      635.01     22.01 o 
   6  -4   1       42.65       43.51      2.44 o 
   7  -4   1       82.02       77.75      3.26 o 
   8  -4   1      129.97      142.52     12.99 o 
   9  -4   1        5.16       -1.66      7.10 o 
  10  -4   1        0.19       -3.13      8.97 o 
 -10  -3   1       51.93       59.66      9.88 o 
  -9  -3   1       31.59       43.23      9.20 o 
  -8  -3   1      186.56      167.49     12.88 o 
  -7  -3   1      191.76      208.93      8.27 o 
  -6  -3   1       46.89       52.36      5.14 o 
  -5  -3   1       34.55       35.49      3.00 o 
  -4  -3   1      277.11      319.99     11.81 o 
  -3  -3   1      128.41      158.01     12.89 o 
  -2  -3   1     2964.70     3097.50     74.74 o 
  -1  -3   1        4.60        5.40      1.31 o 
   0  -3   1       43.15       41.64      1.13 o 
   1  -3   1       30.63       26.55      0.88 o 
   2  -3   1     3366.78     3303.71     64.20 o 
   3  -3   1      548.34      547.17      9.26 o 
   4  -3   1      838.00      792.56     14.22 o 
   5  -3   1       27.88       32.37      1.96 o 
   6  -3   1       10.44       14.01      1.67 o 
   7  -3   1      238.80      231.95      6.72 o 
   8  -3   1      134.67      126.19      7.25 o 
   9  -3   1        3.11        9.54      6.01 o 
  10  -3   1       37.95       33.87      8.93 o 
 -10  -2   1        7.39        9.84      6.91 o 
  -9  -2   1      113.67      127.18     11.91 o 
  -8  -2   1      370.15      403.11     16.45 o 
  -7  -2   1       70.84       68.62      5.47 o 
  -6  -2   1        5.44        7.41     11.25 o 
  -5  -2   1      686.00      707.14     19.76 o 
  -4  -2   1      319.78      317.94      9.94 o 
  -3  -2   1       17.06       23.94      2.87 o 
  -2  -2   1        0.25        4.81      1.28 o 
  -1  -2   1      749.21      727.18     15.38 o 
   0  -2   1        0.44        2.03      0.51 o 
   1  -2   1      418.99      399.54     11.86 o 
   2  -2   1       10.13       19.49      0.81 o 
   3  -2   1      116.01      117.31      3.33 o 
   4  -2   1      377.52      349.01      8.34 o 
   5  -2   1      616.53      672.32     15.67 o 
   6  -2   1      161.31      146.62      5.27 o 
   7  -2   1      394.61      396.89     25.23 o 
   8  -2   1      542.89      594.93     26.31 o 
   9  -2   1       41.70       44.35      4.84 o 
  10  -2   1        0.03       12.65      9.12 o 
 -10  -1   1       32.24       49.72     10.88 o 
  -9  -1   1       10.91       20.19      6.24 o 
  -8  -1   1       37.60       43.51      3.82 o 
  -7  -1   1        0.43        1.46      1.36 o 
  -6  -1   1       43.42       44.82      3.64 o 
  -5  -1   1      118.54      118.54      5.62 o 
  -4  -1   1      637.67      636.01     18.91 o 
  -3  -1   1     2738.27     2836.94     79.42 o 
  -2  -1   1       73.98       83.85      2.53 o 
  -1  -1   1      610.31      545.52     10.44 o 
   1  -1   1      453.60      420.92      7.74 o 
   2  -1   1      337.09      347.81     10.18 o 
   3  -1   1     3868.77     4050.51     96.56 o 
   4  -1   1      984.21     1029.88     21.95 o 
   5  -1   1      191.71      186.34      5.58 o 
   6  -1   1      159.39      144.89      5.19 o 
   7  -1   1       35.21       31.96      6.85 o 
   8  -1   1      168.24      177.67     11.29 o 
   9  -1   1        0.05        2.06      4.94 o 
  10  -1   1       70.79       78.24     10.99 o 
 -10   0   1       32.31       43.75     10.42 o 
  -9   0   1        9.35       11.64      5.61 o 
  -8   0   1       80.42       78.40      8.40 o 
  -7   0   1        3.18        1.69      1.36 o 
  -6   0   1       45.69       50.32      2.84 o 
  -5   0   1     1378.62     1434.58     40.15 o 
  -4   0   1       66.01       76.51      3.48 o 
  -3   0   1     4634.04     4494.51    103.85 o 
  -1   0   1     1402.60     1042.36    187.53 o 
   1   0   1     1041.75      936.03     23.07 o 
   3   0   1     2493.50     2448.67     59.29 o 
   4   0   1        3.73        4.53      2.26 o 
   5   0   1      892.49      928.52     26.02 o 
   6   0   1      460.67      468.97     15.21 o 
   7   0   1      152.82      167.87      7.88 o 
   8   0   1       40.58       50.37      6.73 o 
   9   0   1        0.02        1.64      4.73 o 
  10   0   1        0.14        7.65      6.41 o 
 -10   1   1       65.00       71.51     11.24 o 
  -9   1   1        2.23        2.50      7.27 o 
  -8   1   1      157.10      159.62     11.37 o 
  -7   1   1       72.90       72.13      2.93 o 
  -6   1   1       19.25       17.56      1.19 o 
  -5   1   1     1455.55     1475.66     37.39 o 
  -4   1   1      362.18      383.94     12.01 o 
  -3   1   1     5157.37     5142.44    165.13 o 
  -1   1   1      151.76      134.37      3.81 o 
   1   1   1        1.62        3.26      0.72 o 
   3   1   1     2304.90     2230.76    100.78 o 
   4   1   1     1041.76     1025.71     76.79 o 
   5   1   1       71.49       61.89      3.91 o 
   6   1   1      203.35      202.42      8.68 o 
   7   1   1      153.59      170.93     10.72 o 
   8   1   1        0.11       -4.48      4.48 o 
   9   1   1        1.09        3.07      5.34 o 
  10   1   1       10.49        8.28      7.46 o 
 -10   2   1       38.82       42.74      8.93 o 
  -9   2   1       35.50       28.43      6.64 o 
  -8   2   1       21.88       22.95      2.53 o 
  -7   2   1       18.67       18.95      1.87 o 
  -6   2   1        7.46        8.01      1.30 o 
  -5   2   1      367.32      380.12      8.16 o 
  -4   2   1      423.37      427.83     14.21 o 
  -3   2   1     2801.94     2787.42     70.33 o 
  -2   2   1      501.46      439.98     14.03 o 
  -1   2   1        3.21        2.89      0.56 o 
   0   2   1        9.92       10.93      0.77 o 
   1   2   1      104.33       99.06      3.29 o 
   2   2   1      188.14      169.13      5.00 o 
   3   2   1     3275.76     3357.85    121.61 o 
   4   2   1     1379.58     1418.87     70.75 o 
   5   2   1      114.31      123.83      5.57 o 
   6   2   1      345.55      331.75     16.26 o 
   7   2   1      169.04      150.48     10.09 o 
   8   2   1        0.38       -2.02      4.67 o 
   9   2   1        1.78        5.34      5.53 o 
  10   2   1        8.54       10.15     10.15 o 
 -10   3   1        2.22        0.21      6.43 o 
  -9   3   1       57.74       48.58      8.30 o 
  -8   3   1      184.78      185.59     15.78 o 
  -7   3   1       10.91       12.43      2.42 o 
  -6   3   1       41.18       35.80      1.97 o 
  -5   3   1      188.90      165.11      4.23 o 
  -4   3   1       62.56       62.36      2.19 o 
  -3   3   1       61.35       68.56      1.87 o 
  -2   3   1      167.36      127.34      3.26 o 
  -1   3   1      471.95      396.70     10.68 o 
   0   3   1       19.15       16.05      1.84 o 
   1   3   1      458.66      405.21     10.97 o 
   2   3   1       11.63        3.91      1.17 o 
   3   3   1      859.10      933.90     24.44 o 
   4   3   1        0.06        2.34      2.67 o 
   5   3   1       13.74       13.02      2.46 o 
   6   3   1      535.18      549.83     23.49 o 
   7   3   1       29.90       27.34      5.23 o 
   8   3   1      587.62      602.24     34.69 o 
   9   3   1      127.51      133.06     11.92 o 
 -10   4   1       15.90       20.30      9.33 o 
  -9   4   1        6.89       10.59      5.19 o 
  -8   4   1      161.25      164.53      7.60 o 
  -7   4   1       15.13       13.52      1.99 o 
  -6   4   1        4.34        4.91      1.21 o 
  -5   4   1       36.04       33.11      1.65 o 
  -4   4   1      167.61      169.93      4.26 o 
  -3   4   1      638.93      618.94     13.97 o 
  -2   4   1        0.31        0.38      0.56 o 
  -1   4   1      158.73      156.13      4.84 o 
   0   4   1       33.75       31.22      1.90 o 
   1   4   1      697.74      719.86     18.90 o 
   2   4   1      218.78      227.53      6.91 o 
   3   4   1      263.79      272.85      8.90 o 
   4   4   1       88.08       88.30      4.20 o 
   5   4   1      338.82      324.67     11.20 o 
   6   4   1      103.18       93.05      7.19 o 
   7   4   1      221.87      241.60     14.73 o 
   8   4   1      398.72      392.56     23.26 o 
   9   4   1       12.44       12.74      8.83 o 
 -10   5   1       14.00       12.86      7.27 o 
  -9   5   1       10.11        3.32      5.21 o 
  -8   5   1      212.28      239.35     14.02 o 
  -7   5   1       73.45       60.85      4.08 o 
  -6   5   1       13.33       12.87      2.02 o 
  -5   5   1      407.25      431.40     10.96 o 
  -4   5   1      491.58      499.55     12.39 o 
  -3   5   1      400.85      413.63     12.44 o 
  -2   5   1        0.14        0.03      0.74 o 
  -1   5   1      405.97      406.80     10.86 o 
   0   5   1      336.04      348.09     10.21 o 
   1   5   1      496.98      516.61     14.11 o 
   2   5   1       59.14       49.08      2.67 o 
   3   5   1       46.78       46.90      3.42 o 
   4   5   1        9.66        8.37      2.27 o 
   5   5   1      441.22      427.13     14.78 o 
   6   5   1       70.97       63.40      6.18 o 
   7   5   1        0.00        7.65      4.22 o 
   8   5   1        8.17       12.80      6.11 o 
   9   5   1        1.17       -6.18      6.18 o 
  -9   6   1        0.00       -0.42      5.21 o 
  -8   6   1      155.26      144.18     10.47 o 
  -7   6   1       64.92       73.32      7.12 o 
  -6   6   1       33.82       37.74      2.54 o 
  -5   6   1        1.06        3.55      1.66 o 
  -4   6   1      499.07      515.87     12.66 o 
  -3   6   1      427.54      444.20     13.90 o 
  -2   6   1       80.58       79.64      2.45 o 
  -1   6   1       52.50       45.86      3.44 o 
   0   6   1      206.14      208.68      8.01 o 
   1   6   1      314.00      299.97      8.71 o 
   2   6   1       36.90       35.52      2.44 o 
   3   6   1      136.87      149.17      5.92 o 
   4   6   1      654.69      692.92     20.63 o 
   5   6   1      149.04      139.85      9.77 o 
   6   6   1        0.76        7.38      5.19 o 
   7   6   1       28.24       33.62      6.64 o 
   8   6   1       67.78       72.48      9.37 o 
   9   6   1        0.21       -4.73      6.18 o 
  -9   7   1       11.97        8.38      5.86 o 
  -8   7   1       90.24      101.85      9.44 o 
  -7   7   1        4.78       -3.37      4.72 o 
  -6   7   1       53.53       53.35      5.62 o 
  -5   7   1      404.86      407.65     10.75 o 
  -4   7   1      824.51      845.74     20.14 o 
  -3   7   1      384.99      348.60     11.96 o 
  -2   7   1        6.99        5.86      1.07 o 
  -1   7   1       83.26       73.88      2.71 o 
   0   7   1      117.23      116.33      6.67 o 
   1   7   1      295.44      285.54      9.62 o 
   2   7   1      104.94      104.28      6.04 o 
   3   7   1      156.67      133.25      8.36 o 
   4   7   1     1099.80     1113.45     31.33 o 
   5   7   1       21.67       19.88      4.18 o 
   6   7   1       17.12       15.99      5.80 o 
   7   7   1       23.47       22.38      5.25 o 
   8   7   1        5.73        4.48      6.12 o 
  -9   8   1        0.89        0.42      5.48 o 
  -8   8   1       53.86       62.06      9.06 o 
  -7   8   1      159.63      184.15     20.80 o 
  -6   8   1      114.70      124.91      6.57 o 
  -5   8   1       48.48       49.16      2.65 o 
  -4   8   1      743.31      758.72     23.65 o 
  -3   8   1      122.82      119.10      3.37 o 
  -2   8   1        6.10        7.79      2.84 o 
  -1   8   1       25.31       25.87      2.07 o 
   0   8   1       54.63       51.08      3.78 o 
   1   8   1      406.63      386.64     13.38 o 
   2   8   1        2.51        2.25      1.74 o 
   3   8   1        0.68        0.75      2.32 o 
   4   8   1      203.48      188.71     11.58 o 
   5   8   1       84.16       84.33      6.77 o 
   6   8   1       84.37      102.17     10.21 o 
   7   8   1       23.00       10.89      5.65 o 
   8   8   1        4.06       -0.21      6.33 o 
  -8   9   1      143.46      180.85     14.94 o 
  -7   9   1      250.03      281.15     11.24 o 
  -6   9   1       66.62       63.47      5.14 o 
  -5   9   1      377.33      393.68     12.41 o 
  -4   9   1      450.21      461.34     14.04 o 
  -3   9   1      145.13      140.84      6.06 o 
  -2   9   1      134.70      127.64      6.94 o 
  -1   9   1       31.68       48.65      3.91 o 
   0   9   1      232.06      255.99      7.07 o 
   1   9   1        5.16        9.80      2.09 o 
   2   9   1        1.64        8.69      2.31 o 
   3   9   1        5.20       33.45      4.32 o 
   4   9   1      137.46      145.37     11.56 o 
   6   9   1       52.88       49.63      7.21 o 
   7   9   1      134.35      150.17     13.57 o 
  -8  10   1       15.74       17.02      5.74 o 
  -7  10   1       66.38      108.38     27.45 o 
  -6  10   1        2.18        6.32      3.17 o 
  -5  10   1      152.23      159.20      6.21 o 
  -4  10   1      188.95      205.83     11.71 o 
  -3  10   1      957.50     1004.07     47.87 o 
  -2  10   1      281.59      331.51     13.05 o 
  -1  10   1       17.89       21.81      2.03 o 
   0  10   1       79.51       89.99     10.21 o 
   1  10   1      754.27      829.29     21.27 o 
   2  10   1      351.59      429.86     16.13 o 
   3  10   1      306.23      326.79     16.83 o 
   4  10   1       53.54       70.50      6.96 o 
   5  10   1       30.93       35.79      5.76 o 
   6  10   1        2.34       -0.57      3.58 o 
   7  10   1       78.03       79.92      7.81 o 
  -7  11   1       33.57       32.17      5.74 o 
  -6  11   1       86.88      104.53      7.64 o 
  -5  11   1       16.12       15.84      2.51 o 
  -4  11   1      162.01      190.64     18.05 o 
  -3  11   1      112.14      112.14      5.30 o 
  -2  11   1       80.27       73.82      3.77 o 
  -1  11   1      204.44      211.11      7.46 o 
   0  11   1       25.42       28.05      5.76 o 
   1  11   1        1.42        6.01      3.66 o 
   2  11   1      494.26      494.91     16.87 o 
   3  11   1      377.46      428.16     16.60 o 
   4  11   1        0.71        2.46      3.03 o 
   5  11   1       27.43       32.13      5.24 o 
   6  11   1       15.58       13.45      4.54 o 
  -6  12   1       82.40       82.44     11.10 o 
  -5  12   1       11.60        7.19      3.07 o 
  -4  12   1        5.08        3.37      2.12 o 
  -3  12   1        2.19        3.03      2.15 o 
  -2  12   1      243.06      237.81     28.15 o 
  -1  12   1        2.27        3.00      2.82 o 
   0  12   1        0.57        0.48      1.70 o 
   1  12   1       13.25       12.40      2.60 o 
   2  12   1      343.57      371.09     13.98 o 
   3  12   1      233.05      237.80     10.71 o 
   4  12   1      114.76      112.65      8.97 o 
   5  12   1        0.88        4.29     10.91 o 
  -5  13   1        0.02        0.55      5.43 o 
  -4  13   1       46.22       39.28      4.96 o 
  -3  13   1       36.58       37.42      9.09 o 
  -2  13   1       90.33       81.09      8.78 o 
  -1  13   1      211.83      207.19     10.20 o 
   0  13   1        0.07        1.50      2.95 o 
   1  13   1      266.57      297.97     12.51 o 
   2  13   1       17.62       20.07      4.20 o 
   3  13   1        0.40        3.37      3.60 o 
   4  13   1        5.73        5.91      3.68 o 
  -4  14   1       11.16       -2.00      5.76 o 
  -3  14   1        0.26        2.88      7.38 o 
  -2  14   1       66.10       60.63      8.59 o 
  -1  14   1       21.98       22.30      6.28 o 
   0  14   1       22.06       26.94      6.35 o 
   1  14   1       13.56       14.37      6.41 o 
   2  14   1       83.39      122.45     13.87 o 
  -1  15   1        5.58       10.00      6.53 o 
   0  15   1        0.00       15.38      9.01 o 
   0 -15   2       42.91       42.83      8.57 o 
   1 -15   2       17.72        2.79      6.83 o 
  -3 -14   2       15.77       13.66      9.54 o 
  -2 -14   2       23.29       17.92      6.70 o 
  -1 -14   2        6.85        7.73      5.80 o 
   0 -14   2        8.21        7.90      5.76 o 
   1 -14   2       32.72       34.11      5.81 o 
   2 -14   2       17.79       15.75      8.09 o 
   3 -14   2       87.34       88.00      8.42 o 
   4 -14   2       45.43       32.03      8.64 o 
  -4 -13   2       15.68       14.54      7.15 o 
  -3 -13   2        0.44       -7.36      7.36 o 
  -2 -13   2        5.09        3.45      4.96 o 
  -1 -13   2       26.92       18.85      5.99 o 
   0 -13   2       17.33       10.02      5.53 o 
   1 -13   2        0.51        2.79      4.07 o 
   2 -13   2       51.01       57.29      5.76 o 
   3 -13   2        0.27       -3.29      3.29 o 
   4 -13   2        6.96        1.81      5.69 o 
   5 -13   2       28.95       29.90      8.19 o 
  -6 -12   2        0.07        6.72      5.58 o 
  -5 -12   2       41.33       44.75      7.15 o 
  -4 -12   2       30.79       46.63      6.26 o 
  -3 -12   2       36.74       40.58      4.39 o 
  -2 -12   2        4.53        7.28      2.64 o 
  -1 -12   2      118.85      138.61      6.76 o 
   0 -12   2      190.85      182.87     12.80 o 
   1 -12   2       84.97       93.70      6.51 o 
   2 -12   2        0.34       -2.81      2.81 o 
   3 -12   2       73.97       79.13      6.96 o 
   4 -12   2       30.01       15.24      5.69 o 
   5 -12   2       10.34        6.07      6.07 o 
   6 -12   2       32.43       18.77     10.46 o 
  -6 -11   2       50.43       51.47      7.34 o 
  -5 -11   2       15.55       14.58      4.45 o 
  -4 -11   2       21.45       24.56      4.04 o 
  -3 -11   2      242.57      253.50     31.30 o 
  -2 -11   2       97.52      105.83      5.77 o 
  -1 -11   2      120.13      122.11      4.43 o 
   0 -11   2      122.78      132.51      3.77 o 
   1 -11   2        5.05        1.25      3.07 o 
   2 -11   2       11.50       11.89      3.32 o 
   3 -11   2      665.35      700.77     51.75 o 
   4 -11   2      378.37      359.11     19.80 o 
   5 -11   2       96.43       87.65     10.28 o 
   6 -11   2        0.34       -0.48      5.44 o 
  -7 -10   2        2.13        2.52      4.43 o 
  -6 -10   2        0.42        0.65      3.22 o 
  -5 -10   2        1.86        1.27      2.74 o 
  -4 -10   2      409.76      408.17     25.34 o 
  -3 -10   2        4.81        3.58      2.07 o 
  -2 -10   2      135.23      143.61      5.69 o 
  -1 -10   2        1.00        2.16      1.06 o 
   0 -10   2     1939.31     2081.34     85.78 o 
   1 -10   2      248.40      226.79      9.03 o 
   2 -10   2       83.68       86.58     11.31 o 
   3 -10   2      235.89      260.91      7.01 o 
   4 -10   2      530.76      529.76     48.32 o 
   5 -10   2       45.39       43.39     12.97 o 
   6 -10   2       12.08       10.04      4.06 o 
   7 -10   2       59.87       70.21      9.62 o 
  -8  -9   2        0.54       -3.84      3.84 o 
  -7  -9   2       24.15       29.55      4.54 o 
  -6  -9   2        3.56        4.43      3.14 o 
  -5  -9   2       14.66       18.40      4.08 o 
  -4  -9   2       15.41       15.10      2.64 o 
  -3  -9   2       12.93       15.08      2.18 o 
  -2  -9   2      580.36      605.87     14.99 o 
  -1  -9   2      130.40      118.55      7.51 o 
   0  -9   2       28.24       25.37      2.57 o 
   1  -9   2        0.00        1.51      1.92 o 
   2  -9   2        0.21       -0.32      0.45 o 
   3  -9   2      184.54      205.71      7.08 o 
   4  -9   2       13.68       16.10      1.55 o 
   5  -9   2        0.74        0.89      1.65 o 
   6  -9   2        0.07       -0.87      2.05 o 
   7  -9   2       24.68       31.59      3.67 o 
   8  -9   2       77.24       76.51      9.22 o 
  -8  -8   2       40.22       40.99      6.45 o 
  -7  -8   2        9.47        9.38      4.23 o 
  -6  -8   2      224.96      239.51     19.53 o 
  -5  -8   2      482.64      515.55     33.33 o 
  -4  -8   2      101.67      108.22      4.76 o 
  -3  -8   2       28.35       25.68      2.67 o 
  -2  -8   2      951.31      973.67     18.76 o 
  -1  -8   2      510.67      524.83     12.29 o 
   0  -8   2        0.17        1.35      1.30 o 
   1  -8   2      793.11      762.80     17.74 o 
   2  -8   2      200.33      198.19      6.97 o 
   3  -8   2        5.57        8.92      1.21 o 
   4  -8   2       51.08       47.41      4.22 o 
   5  -8   2      102.36       89.91      3.53 o 
   6  -8   2      104.08      104.86      7.27 o 
   7  -8   2        0.80        2.60      2.70 o 
   8  -8   2        2.29       -0.21      3.55 o 
  -9  -7   2        3.00        0.63      6.79 o 
  -8  -7   2       18.49       11.39      4.31 o 
  -7  -7   2        0.25        0.89      3.20 o 
  -6  -7   2      433.80      485.24     34.06 o 
  -5  -7   2       22.44       24.51      7.06 o 
  -4  -7   2      202.21      194.79      6.33 o 
  -3  -7   2      237.35      221.30      6.68 o 
  -2  -7   2       29.01       33.76      2.14 o 
  -1  -7   2       51.68       42.77      1.67 o 
   0  -7   2      108.91      108.50      4.94 o 
   1  -7   2       47.89       35.48      2.40 o 
   2  -7   2        3.92        3.22      0.63 o 
   3  -7   2        0.04        2.63      0.95 o 
   4  -7   2        0.04       -0.55      0.87 o 
   5  -7   2      228.72      242.15      5.99 o 
   6  -7   2      239.91      255.69      6.53 o 
   7  -7   2       23.61       23.26      3.76 o 
   8  -7   2       14.46       11.41      3.62 o 
   9  -7   2        1.21        4.29      5.15 o 
  -9  -6   2        0.00        4.45      5.72 o 
  -8  -6   2       31.57       34.99      6.04 o 
  -7  -6   2       24.19       27.69      4.40 o 
  -6  -6   2        3.52       15.59      3.86 o 
  -5  -6   2       45.16       46.68      4.01 o 
  -4  -6   2        9.76       16.73      2.52 o 
  -3  -6   2     1964.10     2200.45     51.28 o 
  -2  -6   2       44.47       55.63      4.13 o 
  -1  -6   2      251.20      271.02      8.29 o 
   0  -6   2      225.69      251.56      9.03 o 
   1  -6   2      514.62      510.89      9.68 o 
   2  -6   2      148.78      148.36      4.55 o 
   3  -6   2      746.88      896.29     25.79 o 
   4  -6   2      120.17      120.45      5.55 o 
   5  -6   2       43.04       35.16      1.81 o 
   6  -6   2      168.59      164.48      7.82 o 
   7  -6   2        9.38        7.24      2.76 o 
   8  -6   2        0.23        1.92      2.59 o 
   9  -6   2        4.98        2.98      4.88 o 
  -9  -5   2       10.86       17.55      8.89 o 
  -8  -5   2        4.97        6.40      2.91 o 
  -7  -5   2       47.73       50.65      4.47 o 
  -6  -5   2      512.60      557.69     17.78 o 
  -5  -5   2      419.34      438.56     11.88 o 
  -4  -5   2      175.03      184.07      5.51 o 
  -3  -5   2       37.30       40.08      2.18 o 
  -2  -5   2     2426.99     3005.34     97.00 o 
  -1  -5   2     3623.97     3821.36    103.23 o 
   0  -5   2      619.56      602.27     14.74 o 
   1  -5   2     3917.18     3961.78     65.61 o 
   2  -5   2     6477.55     6298.56    292.16 o 
   3  -5   2        2.09        2.76      0.86 o 
   4  -5   2        1.34        8.31      1.99 o 
   5  -5   2      167.01      184.60      4.60 o 
   6  -5   2      585.59      612.93     17.44 o 
   7  -5   2       70.22       76.41      5.29 o 
   8  -5   2       72.87       68.52      5.07 o 
   9  -5   2        5.84        5.90      5.27 o 
  -9  -4   2        8.89        5.70      6.12 o 
  -8  -4   2       65.98       65.56      6.69 o 
  -7  -4   2      118.67      107.36      7.70 o 
  -6  -4   2       69.84       62.80      3.42 o 
  -5  -4   2        1.41        1.43      1.41 o 
  -4  -4   2      892.79      980.59     21.65 o 
  -3  -4   2      209.95      210.12      6.64 o 
  -2  -4   2     1142.98     1123.62     31.41 o 
  -1  -4   2      222.22      234.70      4.50 o 
   0  -4   2       36.94       37.33      2.49 o 
   1  -4   2      106.86      109.29      3.32 o 
   2  -4   2      261.83      293.12     14.20 o 
   3  -4   2      165.15      164.78      3.38 o 
   4  -4   2      557.04      606.08     15.81 o 
   5  -4   2       58.32       52.15      3.45 o 
   6  -4   2        0.18        3.15      1.37 o 
   7  -4   2        0.51        3.14      1.83 o 
   8  -4   2        2.16        1.88      3.97 o 
   9  -4   2       24.41       19.49      3.61 o 
  10  -4   2       17.91       36.94      7.94 o 
 -10  -3   2        7.15        3.80      7.59 o 
  -9  -3   2        4.77       11.16      8.20 o 
  -8  -3   2      118.20      110.82      6.17 o 
  -7  -3   2      940.02      975.01     46.26 o 
  -6  -3   2       76.91       86.44      4.63 o 
  -5  -3   2       64.54       57.87      2.90 o 
  -4  -3   2       54.19       47.69      2.87 o 
  -3  -3   2     2499.54     2595.50     83.95 o 
  -2  -3   2      225.73      199.91      5.81 o 
  -1  -3   2     6965.88     6487.46    220.54 o 
   0  -3   2     3057.41     2646.16     40.41 o 
   1  -3   2     6333.84     5675.63    115.91 o 
   2  -3   2      632.79      570.63      8.97 o 
   3  -3   2     2176.42     2161.21     43.28 o 
   4  -3   2        2.54        3.48      2.44 o 
   5  -3   2      203.18      180.66      5.50 o 
   6  -3   2      213.51      212.50      6.83 o 
   7  -3   2      552.81      562.48     18.45 o 
   8  -3   2      257.80      251.77     11.04 o 
   9  -3   2       46.47       34.11      4.79 o 
  10  -3   2       16.43        3.53      8.72 o 
 -10  -2   2       38.29       37.66      8.41 o 
  -9  -2   2       66.51       57.50      7.56 o 
  -8  -2   2        3.69        5.68      3.85 o 
  -7  -2   2       82.99       80.08      8.33 o 
  -6  -2   2       38.98       35.33      2.62 o 
  -5  -2   2        0.02        0.41      1.35 o 
  -4  -2   2      773.10      774.74     16.69 o 
  -3  -2   2      525.37      498.50     10.80 o 
  -2  -2   2       52.65       40.05      1.14 o 
  -1  -2   2     3272.86     2944.36     64.20 o 
   0  -2   2       17.29       15.59      0.46 o 
   1  -2   2     1531.52     1362.50     39.25 o 
   2  -2   2       25.21       23.44      1.40 o 
   3  -2   2       98.40      105.04      3.24 o 
   4  -2   2      835.09      847.71     19.06 o 
   5  -2   2       46.39       48.45      2.87 o 
   6  -2   2      259.95      248.54      8.01 o 
   7  -2   2        8.78        1.12      4.08 o 
   8  -2   2       62.08       61.53      7.15 o 
   9  -2   2      176.30      160.27     14.44 o 
  10  -2   2       96.79       72.42     10.97 o 
 -10  -1   2       11.39        5.67      6.49 o 
  -9  -1   2       66.41       75.33      9.22 o 
  -8  -1   2       17.92       13.69      1.74 o 
  -7  -1   2       76.53       82.94      4.13 o 
  -6  -1   2      570.15      592.57     13.95 o 
  -5  -1   2        7.48        7.64      1.84 o 
  -4  -1   2       33.37       30.32      1.61 o 
  -3  -1   2       45.55       37.88      2.52 o 
  -2  -1   2     1218.37     1099.30     25.49 o 
  -1  -1   2     1415.06     1219.28     35.87 o 
   0  -1   2      441.47      403.07     11.06 o 
   1  -1   2     1064.11      957.10     16.62 o 
   2  -1   2     1445.01     1448.41     30.57 o 
   3  -1   2       26.24       26.03      3.34 o 
   4  -1   2      358.30      373.43      9.20 o 
   5  -1   2      518.89      551.31     17.35 o 
   6  -1   2      678.74      693.42     17.61 o 
   7  -1   2       59.53       68.09      6.47 o 
   8  -1   2      156.96      140.40     12.21 o 
   9  -1   2       49.99       36.88      7.17 o 
  10  -1   2       11.76        2.48      5.78 o 
 -10   0   2       59.61       69.30      9.20 o 
  -9   0   2       11.29        8.13      5.63 o 
  -8   0   2       71.60       68.14      5.34 o 
  -7   0   2        0.75       -0.03      0.89 o 
  -6   0   2        0.40       -0.28      1.04 o 
  -5   0   2      394.01      402.67     13.75 o 
  -4   0   2        0.93        0.62      1.02 o 
  -3   0   2      243.80      221.95      6.38 o 
  -2   0   2      606.33      561.70     22.33 o 
  -1   0   2        8.84        9.88      0.66 o 
   0   0   2      832.35      784.47     19.93 o 
   1   0   2      230.79      221.45      6.60 o 
   2   0   2       68.34       55.66      7.80 o 
   3   0   2       36.75       34.45      2.43 o 
   4   0   2      291.34      257.14     12.72 o 
   5   0   2      371.08      368.86     12.01 o 
   6   0   2        7.53       10.31      4.57 o 
   7   0   2        0.47        4.63      2.69 o 
   8   0   2      139.08      117.57      9.73 o 
   9   0   2       23.10       19.00      5.93 o 
  10   0   2        0.13       15.26      7.21 o 
  -9   1   2        0.11        7.50      5.40 o 
  -8   1   2      963.43     1015.63     68.38 o 
  -7   1   2       65.63       59.76      3.99 o 
  -6   1   2      279.58      265.38      6.10 o 
  -5   1   2        0.32        0.64      0.63 o 
  -4   1   2       22.79       30.14      5.53 o 
  -3   1   2       81.05       72.52      3.97 o 
  -2   1   2      449.29      342.66     72.95 o 
  -1   1   2     2979.81     2713.60     64.49 o 
   1   1   2     4089.64     4009.76     98.10 o 
   2   1   2        9.01       11.87      1.30 o 
   3   1   2      741.34      760.51     19.26 o 
   4   1   2     1367.75     1440.02     41.16 o 
   5   1   2        4.05        2.25      2.12 o 
   6   1   2       14.18        7.73      3.38 o 
   7   1   2       18.56       19.79      4.60 o 
   8   1   2        7.74        6.87      4.85 o 
   9   1   2        4.67        1.83      5.51 o 
  10   1   2        0.06        8.45      7.63 o 
 -10   2   2       39.70       41.02      8.30 o 
  -9   2   2      114.06      123.44     11.85 o 
  -8   2   2       16.88       13.96      2.32 o 
  -7   2   2        6.17        5.72      1.13 o 
  -6   2   2      115.86       96.54      5.14 o 
  -5   2   2      321.79      340.24     10.04 o 
  -4   2   2       91.89       94.94      6.15 o 
  -3   2   2     1402.45     1466.21     28.82 o 
  -2   2   2       63.25       59.49      2.63 o 
  -1   2   2      636.51      629.74     15.82 o 
   0   2   2     3299.90     3250.04     77.31 o 
   1   2   2      408.73      407.42     12.53 o 
   2   2   2       52.94       55.00      2.76 o 
   3   2   2      686.35      712.64     33.92 o 
   4   2   2      219.96      234.95      7.62 o 
   5   2   2      543.79      525.17     16.84 o 
   6   2   2       27.39       25.78      4.37 o 
   7   2   2       14.26        9.98      3.99 o 
   8   2   2       17.93       22.78      6.05 o 
   9   2   2      116.11      108.07     12.04 o 
 -10   3   2       15.95        8.89      6.62 o 
  -9   3   2       52.51       32.70      7.46 o 
  -8   3   2        0.77        1.50      3.47 o 
  -7   3   2        0.04        3.17      1.40 o 
  -6   3   2      138.39      139.49      4.97 o 
  -5   3   2       19.67       24.18      2.53 o 
  -4   3   2      931.55      948.10     20.13 o 
  -3   3   2       52.44       43.04      1.26 o 
  -2   3   2      177.20      154.96      7.43 o 
  -1   3   2     1145.66     1065.09     27.20 o 
   0   3   2     1979.95     1889.27     46.38 o 
   1   3   2     2069.04     2008.15     50.88 o 
   2   3   2      218.07      199.81      6.34 o 
   3   3   2       76.93       78.88      3.53 o 
   4   3   2      193.93      198.75     12.08 o 
   5   3   2      313.81      333.55     11.26 o 
   6   3   2      129.99      143.57      9.56 o 
   7   3   2       42.66       38.73      5.80 o 
   8   3   2        7.91       12.50      7.06 o 
   9   3   2       85.62       61.59      9.18 o 
 -10   4   2       25.52       17.53      7.21 o 
  -9   4   2        0.76        1.45      4.96 o 
  -8   4   2       13.00        5.59      6.41 o 
  -7   4   2       37.13       43.31      5.40 o 
  -6   4   2      137.02      116.81      6.06 o 
  -5   4   2        4.56        2.50      1.37 o 
  -4   4   2        7.45        3.00      0.82 o 
  -3   4   2      481.06      510.52     11.68 o 
  -2   4   2      488.24      480.02     13.15 o 
  -1   4   2       16.38       13.27      1.40 o 
   0   4   2     5753.60     5828.34    222.44 o 
   1   4   2       51.41       46.44      2.64 o 
   2   4   2      545.75      568.09     15.70 o 
   3   4   2      509.57      529.66     18.45 o 
   4   4   2       91.18      111.02     10.28 o 
   5   4   2      234.89      230.07      9.53 o 
   6   4   2      403.16      425.77     19.38 o 
   7   4   2       87.34       64.30      7.40 o 
   8   4   2        2.46        8.26      5.86 o 
   9   4   2        0.30       -6.33      6.33 o 
 -10   5   2       16.13       13.39      7.21 o 
  -9   5   2        1.86       11.37      6.81 o 
  -8   5   2        0.12       -5.59      5.59 o 
  -7   5   2      191.94      191.77     12.67 o 
  -6   5   2       49.72       47.47      2.58 o 
  -5   5   2       42.09       37.92      2.58 o 
  -4   5   2      137.98      133.64      4.18 o 
  -3   5   2      190.64      187.64      3.75 o 
  -2   5   2      182.52      159.78      5.09 o 
  -1   5   2      685.29      719.10     20.45 o 
   0   5   2        5.38        6.16      1.56 o 
   1   5   2      121.37      129.78      4.64 o 
   2   5   2       26.34       18.01      1.80 o 
   3   5   2      617.61      661.79     25.47 o 
   4   5   2       39.36       39.79      3.14 o 
   5   5   2      105.89       99.57      7.57 o 
   6   5   2       78.90       66.97      7.15 o 
   7   5   2       26.17       16.79      5.19 o 
   8   5   2       11.30       17.57      8.07 o 
   9   5   2        0.09        5.93      6.73 o 
  -9   6   2        0.50        2.95      4.43 o 
  -8   6   2       30.77       35.20      7.25 o 
  -7   6   2      192.00      194.06     12.67 o 
  -6   6   2      926.17     1026.71     35.61 o 
  -5   6   2        6.44        4.31      1.84 o 
  -4   6   2        5.00       10.91      3.47 o 
  -3   6   2      302.47      349.67      9.42 o 
  -2   6   2     2072.27     2200.03     54.63 o 
  -1   6   2      361.72      423.21     18.57 o 
   0   6   2      205.34      247.69      8.40 o 
   1   6   2       60.12       75.01      3.50 o 
   2   6   2      198.81      229.19      7.94 o 
   3   6   2      470.84      490.02     15.24 o 
   4   6   2       89.73       94.61      5.14 o 
   5   6   2        1.75       12.13      7.15 o 
   6   6   2      336.43      355.92     18.98 o 
   7   6   2       67.53       58.44      7.80 o 
   8   6   2       19.57       22.23      6.47 o 
   9   6   2        4.17       -5.11      9.83 o 
  -9   7   2        0.03       -1.87      7.88 o 
  -8   7   2        0.24        0.63      4.35 o 
  -7   7   2        2.70        1.18      2.42 o 
  -6   7   2       76.36       72.17      6.28 o 
  -5   7   2      421.43      459.63     12.66 o 
  -4   7   2       14.22       46.77      6.57 o 
  -3   7   2       13.16       15.61      1.49 o 
  -2   7   2      218.84      208.63     12.41 o 
  -1   7   2      281.01      267.74      8.97 o 
   0   7   2      215.07      250.79      8.72 o 
   1   7   2       91.02      100.03      4.80 o 
   2   7   2       70.29       64.62      7.61 o 
   3   7   2      558.47      535.63     17.27 o 
   4   7   2       18.73       43.61      7.55 o 
   5   7   2       16.54       21.10      4.18 o 
   6   7   2       22.61       21.71      6.77 o 
   7   7   2        0.60       -4.81      4.81 o 
   8   7   2       10.78        6.07      6.07 o 
  -9   8   2       63.34       45.90     10.02 o 
  -8   8   2      147.37      160.59     14.23 o 
  -7   8   2       14.39       11.17      3.12 o 
  -6   8   2       29.41       28.06      9.03 o 
  -5   8   2       82.78       81.08      3.27 o 
  -4   8   2        4.55        5.32      1.22 o 
  -3   8   2        4.25       15.81      4.66 o 
  -2   8   2      970.91     1027.97     20.17 o 
  -1   8   2      284.74      289.50     10.85 o 
   0   8   2       52.38       57.14     17.53 o 
   1   8   2      355.44      430.01     15.63 o 
   2   8   2      245.75      244.27      9.02 o 
   3   8   2        0.00        3.97      2.76 o 
   4   8   2        5.24       12.23      4.01 o 
   5   8   2        1.32        5.38      3.78 o 
   6   8   2       91.45      105.60     10.57 o 
   7   8   2        6.82        8.01      6.01 o 
   8   8   2        2.54        4.66      6.70 o 
  -8   9   2        2.89        0.58      3.04 o 
  -7   9   2        0.02       -0.39      3.21 o 
  -6   9   2      117.93      133.90     12.57 o 
  -5   9   2      118.64      120.63      4.25 o 
  -4   9   2      103.42      104.85      3.46 o 
  -3   9   2        4.30        7.39      1.44 o 
  -2   9   2      112.06       96.48      3.51 o 
  -1   9   2        2.10        1.57      1.35 o 
   0   9   2       23.02       24.31      2.88 o 
   1   9   2       66.21       62.56     10.33 o 
   2   9   2        8.31        7.36      2.40 o 
   3   9   2       37.74       35.20      4.45 o 
   4   9   2       10.06        7.59      5.00 o 
   5   9   2        1.23       -2.38      3.38 o 
   6   9   2       47.83       50.22      7.57 o 
   7   9   2        0.69        1.20      6.03 o 
  -8  10   2        0.04       -2.12      7.17 o 
  -7  10   2        5.87        2.92      4.18 o 
  -6  10   2       53.14       56.91      4.42 o 
  -5  10   2      339.48      325.04     19.46 o 
  -4  10   2       34.66       26.25      2.55 o 
  -3  10   2       56.39       52.32      3.01 o 
  -2  10   2      238.44      243.57      7.57 o 
  -1  10   2      827.24      864.44     26.23 o 
   0  10   2      123.52      116.00      7.90 o 
   1  10   2       47.81       47.68      3.74 o 
   2  10   2       86.48       83.85      6.96 o 
   3  10   2        0.21       -1.62      3.01 o 
   4  10   2        8.68        8.78      3.80 o 
   5  10   2      116.95      115.26     10.34 o 
   6  10   2       15.41       17.15      5.97 o 
   7  10   2        0.02        1.01      9.04 o 
  -7  11   2        9.92        7.33      8.03 o 
  -6  11   2       18.55       22.26      6.61 o 
  -5  11   2       12.29        7.93      2.62 o 
  -4  11   2      165.91      182.78     19.08 o 
  -3  11   2       61.87       60.08      4.16 o 
  -2  11   2        7.51        9.27      2.06 o 
  -1  11   2      281.52      300.25     11.88 o 
   0  11   2       24.50       22.02      2.94 o 
   1  11   2       19.17       23.72      4.54 o 
   2  11   2      112.77      109.59      7.94 o 
   3  11   2       29.88       30.07      5.21 o 
   4  11   2       81.38       77.12      7.56 o 
   5  11   2       58.80       57.75      8.74 o 
   6  11   2        5.92       12.36      6.18 o 
  -6  12   2       26.78       13.36      5.86 o 
  -5  12   2        0.11        0.27      2.12 o 
  -4  12   2       68.74       84.08      8.89 o 
  -3  12   2        4.77        3.66      2.87 o 
  -2  12   2        0.84       -1.24      2.96 o 
  -1  12   2      277.45      308.76     14.22 o 
   0  12   2        7.21        6.28      2.35 o 
   1  12   2      734.57      791.09     27.68 o 
   2  12   2        9.59       14.14      3.12 o 
   3  12   2       27.87       24.67      4.87 o 
   4  12   2       32.43       21.34      4.42 o 
   5  12   2      157.57      155.69      9.84 o 
  -5  13   2       21.68       26.56      7.73 o 
  -4  13   2        9.30       10.49      4.92 o 
  -3  13   2       15.73       12.79      3.52 o 
  -2  13   2       26.96       23.10      3.92 o 
  -1  13   2      101.79      114.40      6.96 o 
   0  13   2       69.65       61.42      4.94 o 
   1  13   2       69.89       75.12     10.14 o 
   2  13   2       14.80       16.37      6.68 o 
   3  13   2       10.39        5.46      3.50 o 
   4  13   2       12.67        8.38      3.97 o 
  -4  14   2        1.78        3.74      6.14 o 
  -3  14   2       70.92       56.39     14.40 o 
  -2  14   2       10.44        9.71      5.84 o 
  -1  14   2        0.11       -1.76      4.81 o 
   1  14   2        4.29       -6.03      8.47 o 
   2  14   2        0.86        0.46      5.84 o 
   0 -15   3       21.94       32.24      8.76 o 
  -3 -14   3       29.87       10.99      7.75 o 
  -2 -14   3        2.06        3.64      5.57 o 
  -1 -14   3        2.62       -1.72      5.13 o 
   0 -14   3       34.70       35.79      6.19 o 
   1 -14   3       65.42       64.58     14.92 o 
   2 -14   3        2.31        1.84      7.91 o 
   3 -14   3       10.38        3.11      6.91 o 
  -4 -13   3        0.09       -0.86      6.03 o 
  -3 -13   3        1.01        4.08      5.80 o 
  -2 -13   3        4.57        5.78      7.29 o 
  -1 -13   3       64.40       70.35     10.25 o 
   0 -13   3        2.48       -8.39      8.39 o 
   1 -13   3        1.24        2.40      3.73 o 
   2 -13   3        5.07       -2.64      3.99 o 
   3 -13   3        8.77        3.57      6.24 o 
   4 -13   3        5.71        6.41      9.84 o 
   5 -13   3       84.54       80.88     13.62 o 
  -6 -12   3      100.39       99.92     13.62 o 
  -5 -12   3        3.26        6.91      8.62 o 
  -4 -12   3       53.94       33.16      9.27 o 
  -3 -12   3       52.65       40.14      7.96 o 
  -2 -12   3        6.98        1.93      4.27 o 
  -1 -12   3        6.65       13.41      5.53 o 
   0 -12   3       11.45        8.79     10.92 o 
   1 -12   3       24.68       26.10      7.21 o 
   2 -12   3       22.27       17.65      4.09 o 
   3 -12   3        8.14        0.00      4.67 o 
   4 -12   3        0.31       -2.75      5.72 o 
   5 -12   3       11.73       10.78      6.56 o 
   6 -12   3        0.23       -3.09      6.66 o 
  -6 -11   3       89.72       89.96     17.15 o 
  -5 -11   3      104.42      100.54      6.74 o 
  -4 -11   3       15.87       18.70      3.09 o 
  -3 -11   3        3.03        8.43      2.19 o 
  -2 -11   3      657.01      721.28     76.77 o 
  -1 -11   3        1.85        4.67      5.74 o 
   0 -11   3        0.70       -1.05      3.61 o 
   1 -11   3        3.78        2.59      2.77 o 
   2 -11   3      168.98      145.41      8.40 o 
   3 -11   3       98.76       89.02      8.72 o 
   4 -11   3        0.44        1.37      4.58 o 
   5 -11   3       89.23       65.84     10.28 o 
   6 -11   3      272.67      328.87     24.06 o 
   7 -11   3       33.87       54.49     11.87 o 
  -7 -10   3      124.06      140.15     14.32 o 
  -6 -10   3        6.07        4.61      3.62 o 
  -5 -10   3       79.14       93.44     14.58 o 
  -4 -10   3       32.58       28.71      3.77 o 
  -3 -10   3       89.26       77.69      3.79 o 
  -2 -10   3      129.46      128.90      4.74 o 
  -1 -10   3      132.76      150.36      7.80 o 
   0 -10   3       41.90       30.20      4.87 o 
   1 -10   3      996.06      979.72     28.75 o 
   2 -10   3      286.53      273.16     10.29 o 
   3 -10   3       11.17       10.04      6.03 o 
   4 -10   3        0.78       -1.06      1.51 o 
   5 -10   3      112.84      112.05      7.88 o 
   6 -10   3      163.68      176.45     13.89 o 
  -8  -9   3        8.49        7.45      9.21 o 
  -7  -9   3       17.22       21.81     10.20 o 
  -6  -9   3        6.42        3.06      2.82 o 
  -5  -9   3      100.50      100.12      9.84 o 
  -4  -9   3        2.18        3.93      2.70 o 
  -3  -9   3        0.53        2.01      2.58 o 
  -2  -9   3      242.59      263.80     11.19 o 
  -1  -9   3      141.56      137.10     11.11 o 
   0  -9   3      105.71       94.06      5.17 o 
   1  -9   3      305.91      282.53     21.43 o 
   2  -9   3      306.86      278.97     28.86 o 
   3  -9   3        1.79        3.26      0.57 o 
   4  -9   3       12.37        7.51      2.00 o 
   5  -9   3       16.84       17.77      2.36 o 
   6  -9   3       73.82       71.70      5.75 o 
   7  -9   3        6.36        9.73      3.93 o 
   8  -9   3        5.88        6.47      8.39 o 
  -8  -8   3       23.69       26.17      4.58 o 
  -7  -8   3        0.03       -3.10      3.10 o 
  -6  -8   3      164.74      174.87     23.29 o 
  -5  -8   3        0.59       -1.26      2.96 o 
  -4  -8   3      136.92      145.49      7.39 o 
  -3  -8   3        0.92        8.55      1.64 o 
  -2  -8   3        0.68        2.62      1.12 o 
  -1  -8   3       16.19       14.83      1.03 o 
   0  -8   3      111.37      109.95      5.43 o 
   1  -8   3       36.83       28.37      2.71 o 
   2  -8   3       22.64       20.60      1.84 o 
   3  -8   3      133.48      144.78      5.26 o 
   4  -8   3      178.05      203.89      6.57 o 
   5  -8   3        9.47        9.19      1.84 o 
   6  -8   3      293.56      332.59     17.80 o 
   7  -8   3        0.71        0.25      2.56 o 
   8  -8   3        0.04        0.66      6.28 o 
  -9  -7   3        9.13       -1.07      5.99 o 
  -8  -7   3      113.61      119.16     15.97 o 
  -7  -7   3      106.44      102.81     19.73 o 
  -6  -7   3      216.36      215.66     19.20 o 
  -5  -7   3       70.32       69.81      3.49 o 
  -4  -7   3       97.06      105.38      3.82 o 
  -3  -7   3       88.75       95.94      3.90 o 
  -2  -7   3        0.23        0.20      0.78 o 
  -1  -7   3        7.52        6.74      2.31 o 
   0  -7   3       42.88       36.72      3.18 o 
   1  -7   3      208.48      178.55      4.61 o 
   2  -7   3        2.90        3.48      0.61 o 
   3  -7   3       24.91       35.58      1.60 o 
   4  -7   3       69.25       73.27      2.63 o 
   5  -7   3       59.80       64.71      2.62 o 
   6  -7   3      131.62      143.45      5.66 o 
   7  -7   3       17.40       15.26      3.53 o 
   8  -7   3       20.79       12.22      4.80 o 
   9  -7   3        8.89        9.92      6.26 o 
  -9  -6   3       19.49        7.27      6.83 o 
  -8  -6   3       23.78       24.02      3.96 o 
  -7  -6   3        0.80       -0.08      2.67 o 
  -6  -6   3       14.42       13.43      2.78 o 
  -5  -6   3      178.44      179.59     11.08 o 
  -4  -6   3      897.46      917.10     24.50 o 
  -3  -6   3        3.58        2.28      1.40 o 
  -2  -6   3      250.04      244.21      9.29 o 
  -1  -6   3      859.26      988.60     29.91 o 
   0  -6   3        2.47        1.76      0.96 o 
   1  -6   3      593.57      639.82     11.56 o 
   2  -6   3       64.03       60.85      2.96 o 
   3  -6   3        2.57        0.00      1.13 o 
   4  -6   3     1141.85     1212.23     24.89 o 
   5  -6   3       95.31       97.30      4.20 o 
   6  -6   3       98.94      102.14      7.14 o 
   7  -6   3        0.86       -3.66      3.66 o 
   8  -6   3      129.09      139.79      8.55 o 
   9  -6   3        1.42        6.60      5.74 o 
  -9  -5   3        0.73        0.21      8.09 o 
  -8  -5   3       33.20       26.28      6.56 o 
  -7  -5   3        0.06        2.54      2.63 o 
  -6  -5   3      302.60      319.24     21.03 o 
  -5  -5   3      169.62      181.00     10.35 o 
  -4  -5   3      158.64      170.86      4.79 o 
  -3  -5   3      270.52      241.99      5.48 o 
  -2  -5   3      100.04      105.00      2.90 o 
  -1  -5   3     4878.37     4689.04    158.01 o 
   0  -5   3       17.08       13.42      1.20 o 
   1  -5   3     3740.41     3790.34     80.32 o 
   2  -5   3       72.10       78.37      3.24 o 
   3  -5   3      509.45      482.94     11.39 o 
   4  -5   3       44.62       50.29      2.68 o 
   5  -5   3      100.77       97.71      5.37 o 
   6  -5   3      138.06      135.39      7.80 o 
   7  -5   3       15.10        7.92      2.78 o 
   8  -5   3       23.29       15.60      3.67 o 
   9  -5   3       12.19        7.13      3.60 o 
 -10  -4   3       29.48       36.80      9.14 o 
  -9  -4   3        5.16       -2.56      5.72 o 
  -8  -4   3        3.35        5.84      2.32 o 
  -7  -4   3      359.43      382.34     28.65 o 
  -6  -4   3      102.06      112.89      8.77 o 
  -5  -4   3      198.73      182.82      5.48 o 
  -4  -4   3     1541.27     1557.69     32.49 o 
  -3  -4   3      192.15      204.04      5.23 o 
  -2  -4   3     1635.23     1624.97     40.34 o 
  -1  -4   3        4.36        3.54      0.51 o 
   0  -4   3       11.02       10.39      0.60 o 
   1  -4   3      214.30      203.18      6.86 o 
   2  -4   3      736.14      703.41     15.74 o 
   3  -4   3       94.52      102.53      3.95 o 
   4  -4   3     2191.68     2318.95     39.64 o 
   5  -4   3       65.88       56.79      3.54 o 
   6  -4   3       34.66       31.12      2.34 o 
   7  -4   3       74.48       77.78      4.60 o 
   8  -4   3       17.73       18.06      3.40 o 
   9  -4   3        2.19        1.93      3.24 o 
 -10  -3   3       39.44       53.38     11.87 o 
  -9  -3   3      108.59      101.56     12.29 o 
  -8  -3   3      336.00      344.43     33.49 o 
  -7  -3   3       61.02       59.14      8.22 o 
  -6  -3   3        0.02       -0.64      1.53 o 
  -5  -3   3      921.23      971.10     28.06 o 
  -4  -3   3        0.91        0.49      0.88 o 
  -3  -3   3      504.45      499.10     13.53 o 
  -2  -3   3     1186.89     1226.26     27.96 o 
  -1  -3   3       40.91       34.39      1.10 o 
   0  -3   3        2.21        2.43      0.37 o 
   1  -3   3      112.11       94.58      2.69 o 
   2  -3   3      940.92      978.07     20.06 o 
   3  -3   3      509.47      500.62     10.14 o 
   4  -3   3        8.32       10.15      3.23 o 
   5  -3   3      426.63      429.46     19.02 o 
   6  -3   3       66.53       56.39      5.20 o 
   7  -3   3       43.42       30.32      4.88 o 
   8  -3   3        8.51        7.23      4.66 o 
   9  -3   3        2.76        1.29      3.37 o 
 -10  -2   3       66.95       69.58     10.97 o 
  -9  -2   3      126.36      143.30     12.67 o 
  -8  -2   3        1.29        1.87      4.00 o 
  -7  -2   3      119.54      110.16      8.98 o 
  -6  -2   3       55.98       51.90      2.92 o 
  -5  -2   3        0.11       -0.18      1.32 o 
  -4  -2   3      829.35      761.19     15.94 o 
  -3  -2   3     1360.17     1335.65     31.51 o 
  -2  -2   3     1023.83      914.15     27.42 o 
  -1  -2   3       20.75       20.41      0.74 o 
   0  -2   3       21.30       18.39      1.17 o 
   1  -2   3      132.71      119.83      4.09 o 
   2  -2   3      600.78      544.38     10.51 o 
   3  -2   3      497.13      493.30     11.12 o 
   4  -2   3        5.83        2.99      1.40 o 
   5  -2   3      103.41      106.73      4.22 o 
   6  -2   3       57.21       56.08      3.97 o 
   7  -2   3      145.31      126.48      9.29 o 
   8  -2   3        4.76        4.46      4.46 o 
   9  -2   3       31.78       14.75      6.56 o 
 -10  -1   3       57.79       48.04      8.60 o 
  -9  -1   3       52.05       66.30      9.23 o 
  -8  -1   3       47.24       49.45      4.55 o 
  -7  -1   3        3.44        2.17      2.05 o 
  -6  -1   3        5.14       -0.56      3.19 o 
  -5  -1   3      377.65      360.48      8.80 o 
  -4  -1   3       29.16       32.11      1.28 o 
  -3  -1   3      288.76      273.31      5.69 o 
  -2  -1   3       55.63       32.96      1.12 o 
  -1  -1   3      138.04      117.33      2.67 o 
   0  -1   3        9.05        7.24      0.65 o 
   1  -1   3      320.72      304.71      7.14 o 
   2  -1   3       13.49       25.30      1.31 o 
   3  -1   3      157.13      160.96      6.07 o 
   4  -1   3      134.22      136.79      4.31 o 
   5  -1   3      302.25      311.58      8.92 o 
   6  -1   3       82.01       84.07      4.15 o 
   7  -1   3      532.03      541.45     25.45 o 
   8  -1   3      249.86      245.40     16.05 o 
   9  -1   3       24.46       24.48      6.94 o 
 -10   0   3       10.96        9.18      7.10 o 
  -9   0   3        6.82        0.42      5.44 o 
  -8   0   3       34.71       37.29      3.78 o 
  -7   0   3       78.77       62.02      4.00 o 
  -6   0   3      182.24      187.26      5.92 o 
  -5   0   3        2.76        4.62      1.07 o 
  -4   0   3       12.31        9.72      0.98 o 
  -3   0   3      928.85      840.58    127.76 o 
  -2   0   3     1423.48     1284.52     31.64 o 
  -1   0   3      254.43      224.11      6.35 o 
   0   0   3        8.33        8.93      1.01 o 
   1   0   3      611.21      572.69     15.52 o 
   2   0   3      100.58       75.20      2.99 o 
   3   0   3     1877.91     1961.61     47.32 o 
   4   0   3       75.90       69.76      3.79 o 
   5   0   3      204.08      206.61      9.30 o 
   6   0   3       16.27       16.24      2.83 o 
   7   0   3       61.86       48.23      7.78 o 
   8   0   3       65.57       54.93      7.06 o 
   9   0   3       13.64       11.18      6.11 o 
 -10   1   3       28.62       28.66      7.90 o 
  -9   1   3       51.51       51.55      8.53 o 
  -8   1   3       87.89       80.15      4.85 o 
  -7   1   3        1.45        2.76      3.54 o 
  -6   1   3      115.23      115.95      6.17 o 
  -5   1   3      209.73      221.44     11.38 o 
  -4   1   3       93.22       87.03      6.67 o 
  -3   1   3      342.22      335.15      7.44 o 
  -2   1   3      632.64      647.07     33.98 o 
  -1   1   3     3382.96     3114.15     73.65 o 
   0   1   3        3.67        3.32      0.92 o 
   1   1   3     2841.94     2863.15     68.61 o 
   2   1   3      413.47      446.04     11.94 o 
   3   1   3      451.68      477.97     20.59 o 
   4   1   3       82.03       88.82      4.53 o 
   5   1   3        3.41        8.68      3.68 o 
   6   1   3      185.74      177.36     11.92 o 
   7   1   3       13.24        8.55      4.18 o 
   8   1   3       22.25       18.87      7.63 o 
   9   1   3        6.46       -1.01      5.28 o 
 -10   2   3       80.64       77.69     10.95 o 
  -9   2   3        1.36        0.42      7.65 o 
  -8   2   3      186.73      170.86     17.02 o 
  -7   2   3       22.81       18.97      2.40 o 
  -6   2   3      170.79      174.71      9.75 o 
  -5   2   3      112.94      116.75      4.34 o 
  -4   2   3      444.65      460.48     12.76 o 
  -3   2   3      310.88      315.21     11.69 o 
  -2   2   3     1106.17     1045.28     26.08 o 
  -1   2   3      287.43      275.53     10.11 o 
   0   2   3       49.93       51.27      2.37 o 
   1   2   3      312.05      322.39      9.25 o 
   2   2   3     3179.99     3292.33     77.51 o 
   3   2   3      113.83      103.61      4.97 o 
   4   2   3      309.41      297.22     15.98 o 
   5   2   3       22.92       15.93      3.12 o 
   6   2   3       88.95       67.96      6.54 o 
   7   2   3       58.12       47.35      7.17 o 
   8   2   3       14.28       13.45      5.21 o 
   9   2   3        6.89        7.10      6.09 o 
 -10   3   3        7.18       16.47      9.25 o 
  -9   3   3       70.79       81.01      9.08 o 
  -8   3   3      106.19      124.02      9.92 o 
  -7   3   3       22.51       29.92      4.96 o 
  -6   3   3       29.74       34.72      3.50 o 
  -5   3   3      518.22      617.21     17.29 o 
  -4   3   3       57.47       66.99      2.04 o 
  -3   3   3       74.53       70.39      6.22 o 
  -2   3   3     2662.21     2749.17     65.38 o 
  -1   3   3     1864.30     1780.40     43.30 o 
   0   3   3       17.13       16.75      1.36 o 
   1   3   3     1803.05     1832.11     87.19 o 
   2   3   3      572.12      644.40     17.02 o 
   3   3   3       53.24       49.86      5.07 o 
   4   3   3      392.89      449.93     16.32 o 
   5   3   3      115.54      115.06      6.58 o 
   6   3   3       47.40       31.94      5.36 o 
   7   3   3       88.94       83.82      8.19 o 
   8   3   3        9.65        8.83      5.42 o 
   9   3   3        5.97       11.16      6.70 o 
 -10   4   3        1.42       10.67      6.77 o 
  -9   4   3        8.37       28.35      8.01 o 
  -8   4   3       40.45       53.48      8.43 o 
  -7   4   3      202.40      215.56     12.59 o 
  -6   4   3      565.82      632.58     24.59 o 
  -5   4   3      485.39      498.29     11.73 o 
  -4   4   3      202.49      231.68     12.54 o 
  -3   4   3      941.22      954.74     31.12 o 
  -2   4   3        6.29        5.68      1.42 o 
  -1   4   3      452.02      458.33     12.26 o 
   0   4   3        1.27       50.34      7.73 o 
   1   4   3        2.09        3.42      2.25 o 
   2   4   3       48.31      118.67      8.54 o 
   3   4   3      881.24      927.31     35.34 o 
   4   4   3        6.42       27.61      5.39 o 
   5   4   3      462.99      500.62     21.50 o 
   6   4   3      384.45      409.25     19.59 o 
   7   4   3       15.65        8.97      4.98 o 
   8   4   3       69.12       57.45     10.05 o 
   9   4   3        5.46        5.49      6.51 o 
 -10   5   3        5.22        6.14      9.83 o 
  -9   5   3       32.66       35.37     11.79 o 
  -8   5   3      127.39      146.36     11.52 o 
  -7   5   3       39.80       44.24      5.53 o 
  -6   5   3      194.27      199.91      7.64 o 
  -5   5   3      326.30      316.16      8.82 o 
  -4   5   3      155.28      166.44     12.27 o 
  -3   5   3      727.27      814.69     36.00 o 
  -2   5   3       63.92       74.81      5.91 o 
  -1   5   3     1034.34     1109.58     29.76 o 
   0   5   3      211.58      312.18     10.22 o 
   1   5   3     1210.94     1371.06     37.09 o 
   2   5   3      647.93      716.56     21.44 o 
   3   5   3      474.71      555.95     16.91 o 
   4   5   3        3.31        6.16      2.51 o 
   5   5   3       27.07       33.39      4.60 o 
   6   5   3        0.01        1.20      3.99 o 
   7   5   3       20.04       18.96      6.18 o 
   8   5   3      142.85      115.64     13.09 o 
   9   5   3       29.35       40.91     10.59 o 
  -9   6   3        5.47       -0.61      5.55 o 
  -8   6   3        3.01        0.21      6.56 o 
  -7   6   3       30.44       33.14      5.93 o 
  -6   6   3        6.74        7.80      2.35 o 
  -5   6   3      277.16      284.32      6.12 o 
  -4   6   3       24.94       25.54      2.60 o 
  -3   6   3      116.80      113.99      5.40 o 
  -2   6   3       91.21       97.37      4.12 o 
  -1   6   3      190.23      212.34      7.39 o 
   0   6   3       99.60       92.47      4.23 o 
   1   6   3      908.46      963.47     36.31 o 
   2   6   3      102.23      111.33      7.27 o 
   3   6   3      197.03      188.33      7.48 o 
   4   6   3       11.85       18.87     12.04 o 
   5   6   3      207.16      194.17     12.44 o 
   6   6   3       46.72       45.45      6.18 o 
   7   6   3        5.56       11.39      7.59 o 
   8   6   3        3.67        8.45      6.85 o 
  -9   7   3       11.17       13.18      6.39 o 
  -8   7   3        1.82        3.91      6.37 o 
  -7   7   3        1.43       -1.55      2.46 o 
  -6   7   3       14.36       11.05      3.28 o 
  -5   7   3       15.83       13.22      1.53 o 
  -4   7   3     1106.28     1145.41     26.54 o 
  -3   7   3      156.60      171.89      8.33 o 
  -2   7   3        1.27        1.16      1.59 o 
  -1   7   3        5.67        8.81      1.63 o 
   0   7   3      222.09      234.26      8.24 o 
   1   7   3       20.44       15.50      2.18 o 
   2   7   3       21.71       21.70      4.25 o 
   3   7   3        0.18        0.14      2.15 o 
   4   7   3      348.78      342.51     17.25 o 
   5   7   3       84.92       78.28      8.81 o 
   6   7   3       72.10       71.60      8.99 o 
   7   7   3        8.38       16.81      7.59 o 
   8   7   3       94.94       87.73     11.10 o 
  -9   8   3        2.38       -5.80      5.80 o 
  -8   8   3       14.97       11.98      4.96 o 
  -7   8   3      105.08      113.84      6.32 o 
  -6   8   3      168.75      167.02     23.33 o 
  -5   8   3      118.09      118.16      6.71 o 
  -4   8   3     1150.19     1178.84     23.99 o 
  -3   8   3       36.85       34.36      2.58 o 
  -2   8   3       41.79       39.40      3.19 o 
  -1   8   3       30.65       29.55      5.01 o 
   0   8   3       25.54       23.18      2.39 o 
   1   8   3      123.98      126.56      6.38 o 
   2   8   3       11.91       10.72      2.23 o 
   3   8   3       46.60       41.96      5.25 o 
   4   8   3      274.45      274.63     15.21 o 
   5   8   3       11.88       13.60      4.81 o 
   6   8   3        1.52       -0.80      4.20 o 
   7   8   3       53.73       43.04      9.41 o 
  -8   9   3       17.85       19.96      5.82 o 
  -7   9   3       10.16        9.21      6.17 o 
  -6   9   3       39.10       32.40      3.90 o 
  -5   9   3       57.37       58.93      3.21 o 
  -4   9   3       63.75       67.34      3.40 o 
  -3   9   3       53.10       49.57      3.28 o 
  -2   9   3       53.93       51.61      3.69 o 
  -1   9   3       38.44       34.15     10.17 o 
   0   9   3        7.58        9.38      2.05 o 
   1   9   3      147.68      144.73     12.48 o 
   2   9   3       67.36       53.28      4.24 o 
   3   9   3       33.29       38.20      5.30 o 
   4   9   3       39.43       39.51      7.06 o 
   5   9   3       26.57       20.00      6.79 o 
   6   9   3        2.66        3.80      5.19 o 
   7   9   3       11.76       -2.40      5.80 o 
  -8  10   3       23.00       36.86      7.77 o 
  -7  10   3       28.44       23.88      4.66 o 
  -6  10   3       18.78       16.22      5.55 o 
  -5  10   3       20.19       20.18      2.57 o 
  -4  10   3      122.98      121.54     11.69 o 
  -3  10   3       75.53       76.21      4.38 o 
  -2  10   3       28.87       25.55      2.62 o 
  -1  10   3       83.11       70.49      4.66 o 
   0  10   3       26.17       26.31      6.33 o 
   1  10   3       53.22       47.97      5.19 o 
   2  10   3       15.62       15.87      4.12 o 
   3  10   3        1.90        2.65      3.45 o 
   4  10   3        3.39        2.40      4.03 o 
   5  10   3       29.48       21.35      5.78 o 
   6  10   3       53.38       52.41      8.38 o 
  -7  11   3       16.52       14.13      4.72 o 
  -6  11   3      158.28      180.16     34.48 o 
  -5  11   3        0.06        2.10      1.85 o 
  -4  11   3        0.21        0.44      1.86 o 
  -3  11   3      139.75      133.13      6.74 o 
  -2  11   3        1.05       -0.50      2.25 o 
  -1  11   3       88.57       89.17      7.51 o 
   0  11   3        2.06        9.56      4.37 o 
   1  11   3       42.53       49.38      6.03 o 
   2  11   3       41.84       47.01      6.37 o 
   3  11   3        7.06        6.07      4.04 o 
   4  11   3        0.72       -2.80      4.20 o 
   5  11   3       61.87       71.41      8.76 o 
   6  11   3        1.51        3.59      5.38 o 
  -6  12   3      122.50      112.34      8.68 o 
  -5  12   3       17.18       13.60      3.20 o 
  -4  12   3       48.50       44.03      3.50 o 
  -3  12   3       12.51       14.01      2.85 o 
  -2  12   3      124.45      144.77     10.98 o 
  -1  12   3       14.40       15.73      2.96 o 
   0  12   3        5.93        8.19      2.97 o 
   1  12   3        3.44        4.96      3.51 o 
   2  12   3        8.86       10.40      4.27 o 
   3  12   3      137.18      129.89     11.28 o 
   4  12   3        0.82        1.20      4.39 o 
   5  12   3       10.48        2.98      7.73 o 
  -5  13   3        3.04       -6.30      6.30 o 
  -4  13   3       12.84        8.83      3.43 o 
  -3  13   3        6.26       11.29      2.98 o 
  -2  13   3        0.87        3.69      2.91 o 
  -1  13   3       21.33       16.76      4.36 o 
   0  13   3       14.49       12.81      3.29 o 
   1  13   3        8.30        5.00      2.93 o 
   2  13   3        9.92        8.69      3.69 o 
   3  13   3       31.94       29.11      5.78 o 
  -4  14   3        0.32       -1.07      4.71 o 
  -3  14   3        0.01       -1.08      3.75 o 
  -2  14   3        0.84       -3.93      5.02 o 
  -1  14   3      241.80      307.06     24.33 o 
   0  14   3        0.12       -2.46      5.15 o 
   1  14   3       77.05       69.75     11.33 o 
  -2 -14   4        2.51       -2.14      5.99 o 
  -1 -14   4       11.85       14.92      4.79 o 
   0 -14   4       81.64       91.44     20.55 o 
   1 -14   4        1.33        2.43      4.22 o 
   2 -14   4       12.73       -1.76      6.35 o 
   3 -14   4       19.69       25.36      9.88 o 
  -4 -13   4       23.81       24.90      7.31 o 
  -3 -13   4        1.04       -5.36      5.36 o 
  -2 -13   4        2.95       17.08      8.32 o 
  -1 -13   4       17.80       19.50      4.86 o 
   0 -13   4       23.08       25.56      5.82 o 
   1 -13   4       78.78       81.29     18.87 o 
   2 -13   4       14.21       18.41      6.58 o 
   3 -13   4       89.93      117.22     13.95 o 
   4 -13   4       13.77        1.14      6.22 o 
   5 -13   4       30.20       23.96      7.75 o 
  -5 -12   4        9.35       12.67      8.38 o 
  -4 -12   4        3.79        4.08      5.36 o 
  -3 -12   4       43.46       42.78      7.92 o 
  -2 -12   4       14.72       15.78      5.55 o 
  -1 -12   4       58.03       41.82      5.49 o 
   0 -12   4       12.72       12.32      4.40 o 
   1 -12   4       11.12       16.41      4.31 o 
   2 -12   4        6.89        8.11      5.70 o 
   3 -12   4        0.00        4.04      5.40 o 
   4 -12   4       12.05        6.91      6.45 o 
   5 -12   4        7.07        6.33      7.04 o 
   6 -12   4       18.21       19.71      8.07 o 
  -6 -11   4        0.10        0.88      3.76 o 
  -5 -11   4       64.38       67.24      5.79 o 
  -4 -11   4       64.06       73.33     12.70 o 
  -3 -11   4      133.59      155.93     20.47 o 
  -2 -11   4        0.07        4.95      5.56 o 
  -1 -11   4        1.17       -2.56      3.82 o 
   0 -11   4      139.34      118.94     11.60 o 
   1 -11   4       73.11       62.01      5.21 o 
   2 -11   4       68.54       69.75      7.25 o 
   3 -11   4        7.23        6.73      5.17 o 
   4 -11   4        8.87       -0.23      5.51 o 
   5 -11   4        3.18       -3.03      5.61 o 
   6 -11   4        4.26        3.30      6.12 o 
  -7 -10   4       10.39       15.64     14.10 o 
  -6 -10   4        0.00        1.54      3.79 o 
  -5 -10   4        0.33        0.26      3.20 o 
  -4 -10   4       99.62       99.91     17.80 o 
  -3 -10   4      105.39      108.71      6.61 o 
  -2 -10   4      136.11      142.65      7.10 o 
  -1 -10   4      181.04      170.63     11.07 o 
   0 -10   4      407.88      371.25     19.40 o 
   1 -10   4       33.13       41.64      5.43 o 
   2 -10   4      114.85      110.81      9.69 o 
   3 -10   4      157.12      152.27     11.96 o 
   4 -10   4       41.29       56.54      5.72 o 
   5 -10   4       30.62       27.71      4.95 o 
   6 -10   4       44.46       40.12      8.86 o 
   7 -10   4       17.11        8.99      6.14 o 
  -8  -9   4       60.10       68.99     15.88 o 
  -7  -9   4        6.03       -1.91      5.37 o 
  -6  -9   4        1.41        0.90      5.58 o 
  -5  -9   4        9.35        8.82      2.92 o 
  -4  -9   4        2.56        3.97      2.49 o 
  -3  -9   4        1.18        2.45      1.50 o 
  -2  -9   4       38.37       45.98      2.85 o 
  -1  -9   4      131.30      109.40      7.65 o 
   0  -9   4      872.07      859.07     35.65 o 
   1  -9   4       29.30       25.38      2.99 o 
   2  -9   4      140.45      127.01      6.66 o 
   3  -9   4       58.97       46.59      3.79 o 
   4  -9   4       88.42       78.05      2.99 o 
   5  -9   4       30.55       32.55      3.05 o 
   6  -9   4        6.77        8.43      2.63 o 
   7  -9   4       11.44       21.01      7.23 o 
   8  -9   4       22.43       26.35      7.63 o 
  -8  -8   4       44.55       50.06      6.30 o 
  -7  -8   4       11.27        9.93      3.92 o 
  -6  -8   4       19.91       22.78      4.28 o 
  -5  -8   4       88.94       84.44      6.69 o 
  -4  -8   4        8.69        6.91      4.69 o 
  -3  -8   4       22.56       24.17      3.69 o 
  -2  -8   4      314.52      327.56     13.01 o 
  -1  -8   4     1089.79     1138.73     29.29 o 
   0  -8   4      324.43      279.00      7.45 o 
   1  -8   4     1880.54     1909.75     32.38 o 
   2  -8   4        2.48        4.29      1.93 o 
   3  -8   4      160.95      185.84      9.54 o 
   4  -8   4        0.95        1.20      1.26 o 
   5  -8   4      112.53      106.32      4.03 o 
   6  -8   4       29.26       30.24      3.16 o 
   7  -8   4       11.84        7.93      3.06 o 
   8  -8   4        0.09        9.79      7.61 o 
  -9  -7   4       40.75       46.84      9.02 o 
  -8  -7   4       23.07       24.28      4.26 o 
  -7  -7   4       13.29        3.32      3.97 o 
  -6  -7   4        9.24       12.88      6.31 o 
  -5  -7   4        7.88        9.51      2.24 o 
  -4  -7   4       68.35       63.92      2.90 o 
  -3  -7   4      215.80      218.03      7.63 o 
  -2  -7   4      423.30      445.06     14.55 o 
  -1  -7   4      270.00      279.91      5.61 o 
   0  -7   4        0.60        1.87      1.16 o 
   1  -7   4      173.13      164.19      5.01 o 
   2  -7   4      153.52      166.22      5.70 o 
   3  -7   4      165.52      189.58      6.51 o 
   4  -7   4      231.40      234.45      7.72 o 
   5  -7   4       80.94       92.25      4.43 o 
   6  -7   4       17.75       10.54      3.16 o 
   7  -7   4       54.69       52.90      9.91 o 
   8  -7   4        5.82        5.52      7.92 o 
  -9  -6   4        9.39        1.93      6.43 o 
  -8  -6   4        0.71        1.08      3.39 o 
  -7  -6   4        8.96        9.62      4.92 o 
  -6  -6   4       73.41       75.20      4.08 o 
  -5  -6   4      104.00      115.39      4.10 o 
  -4  -6   4       88.08       88.77      4.39 o 
  -3  -6   4       64.07       58.87      2.34 o 
  -2  -6   4       15.22       15.69      1.14 o 
  -1  -6   4       63.96       48.95      1.84 o 
   0  -6   4      140.85      127.55      3.94 o 
   1  -6   4       59.46       38.30      2.07 o 
   2  -6   4        9.53       10.28      1.18 o 
   3  -6   4      280.48      291.02      5.66 o 
   4  -6   4       31.69       33.43      2.20 o 
   5  -6   4       61.63       68.34      2.99 o 
   6  -6   4       91.93       93.54      5.47 o 
   7  -6   4       48.62       42.99      4.48 o 
   8  -6   4        1.64        1.35      3.46 o 
   9  -6   4       76.92       85.91      9.81 o 
  -9  -5   4        6.12       10.05      9.41 o 
  -8  -5   4        3.31        4.55      2.83 o 
  -7  -5   4       50.70       51.95      4.09 o 
  -6  -5   4      109.02      107.13      6.25 o 
  -5  -5   4       66.15       59.05      5.25 o 
  -4  -5   4       64.67       69.23      3.64 o 
  -3  -5   4     1293.80     1403.06     38.84 o 
  -2  -5   4      398.41      398.70      8.16 o 
  -1  -5   4      394.48      394.33      6.38 o 
   0  -5   4       14.53       13.68      0.74 o 
   1  -5   4      991.03     1020.44     20.34 o 
   2  -5   4      594.63      622.51     12.57 o 
   3  -5   4     1179.67     1264.66     26.82 o 
   4  -5   4      100.54       92.24      3.60 o 
   5  -5   4       14.76       12.55      1.53 o 
   6  -5   4      116.92      107.80      5.54 o 
   7  -5   4       25.52       15.21      3.13 o 
   8  -5   4        0.33        0.39      4.01 o 
   9  -5   4        5.92        5.74      3.68 o 
 -10  -4   4       75.62       87.97     11.29 o 
  -9  -4   4        0.09       -5.32      5.53 o 
  -8  -4   4       18.85       13.51      2.93 o 
  -7  -4   4        5.06        3.81      2.18 o 
  -6  -4   4      442.81      431.14     17.41 o 
  -5  -4   4       89.66       86.35      3.17 o 
  -4  -4   4       47.23       45.93      2.44 o 
  -3  -4   4      381.21      409.00      9.12 o 
  -2  -4   4     6064.31     6363.16    351.12 o 
  -1  -4   4     1339.52     1268.20     19.70 o 
   0  -4   4     1002.92      976.95     30.10 o 
   1  -4   4     2276.59     2270.72     53.33 o 
   2  -4   4     2275.05     2425.26     37.75 o 
   3  -4   4      430.95      427.27      9.89 o 
   4  -4   4      163.11      155.25      6.75 o 
   5  -4   4        7.86        7.63      2.84 o 
   6  -4   4      457.00      489.95     14.08 o 
   7  -4   4        5.67        0.86      3.24 o 
   8  -4   4        1.73       -0.19      2.97 o 
   9  -4   4       15.81       12.48      8.77 o 
 -10  -3   4        5.71        2.98      9.96 o 
  -9  -3   4        2.70        8.49      7.63 o 
  -8  -3   4       28.17       19.07      3.14 o 
  -7  -3   4        4.24        8.23      2.86 o 
  -6  -3   4       61.19       49.00      3.52 o 
  -5  -3   4      207.57      183.14      7.44 o 
  -4  -3   4     1054.04     1112.48     26.54 o 
  -3  -3   4      346.44      353.83      8.60 o 
  -2  -3   4       60.31       57.17      1.51 o 
  -1  -3   4       98.55      104.22      2.51 o 
   0  -3   4       97.35       99.16      3.05 o 
   1  -3   4       86.96       94.68      2.28 o 
   2  -3   4        4.35        3.62      0.94 o 
   3  -3   4      391.34      383.91     14.11 o 
   4  -3   4      303.00      331.69     10.74 o 
   5  -3   4      112.00      112.18      4.28 o 
   6  -3   4        6.20        4.75      2.58 o 
   7  -3   4        0.15        4.04      4.85 o 
   8  -3   4       32.55       15.70      7.14 o 
   9  -3   4        6.38        9.32      4.44 o 
 -10  -2   4       30.86       47.45      8.85 o 
  -9  -2   4       10.08        5.91      5.70 o 
  -8  -2   4      264.73      256.82     23.72 o 
  -7  -2   4      648.11      666.47     30.79 o 
  -6  -2   4      677.23      689.23     20.09 o 
  -5  -2   4        9.17        7.50      0.93 o 
  -4  -2   4      348.71      358.09      9.12 o 
  -3  -2   4      569.50      576.85     10.99 o 
  -2  -2   4     1675.75     1544.63     42.39 o 
  -1  -2   4        0.89        0.03      0.53 o 
   0  -2   4      880.26      792.85     22.27 o 
   1  -2   4        5.33        5.20      0.75 o 
   2  -2   4      355.91      346.71      8.29 o 
   3  -2   4      107.47      118.85      3.79 o 
   4  -2   4       99.38       94.66      5.12 o 
   5  -2   4        0.31       -1.47      1.47 o 
   6  -2   4      171.12      164.48     10.40 o 
   7  -2   4       39.44       31.06      5.21 o 
   8  -2   4      106.08      114.49      9.33 o 
   9  -2   4      102.74      100.32     10.86 o 
 -10  -1   4        0.35        3.78      6.51 o 
  -9  -1   4       44.55       47.83      7.35 o 
  -8  -1   4        2.46        6.49      1.90 o 
  -7  -1   4       35.98       36.46      2.82 o 
  -6  -1   4        1.87        0.33      2.58 o 
  -5  -1   4       79.10       72.88      4.52 o 
  -4  -1   4       53.59       39.22      2.71 o 
  -3  -1   4        2.74        2.29      0.50 o 
  -2  -1   4      174.97      162.97      3.06 o 
  -1  -1   4      120.80      127.53      3.00 o 
   0  -1   4      318.65      319.30      7.79 o 
   1  -1   4      811.91      855.70     18.20 o 
   2  -1   4      233.62      225.61      5.77 o 
   3  -1   4       47.28       42.45      2.32 o 
   4  -1   4        0.13       -0.95      1.67 o 
   5  -1   4       10.97        7.04      3.28 o 
   6  -1   4        4.12        6.14      3.57 o 
   7  -1   4      291.83      285.35     17.27 o 
   8  -1   4        2.21       -1.60      6.85 o 
   9  -1   4       40.45       26.23      8.95 o 
 -10   0   4        0.37       -0.84      6.05 o 
  -9   0   4       40.78       43.58      7.31 o 
  -8   0   4       22.62       16.60      2.26 o 
  -7   0   4       40.48       43.96      2.99 o 
  -6   0   4       84.10       80.96      6.11 o 
  -5   0   4       10.42       14.13      1.39 o 
  -4   0   4       27.84       24.50      2.18 o 
  -3   0   4        4.88        5.17      0.78 o 
  -2   0   4      136.06      116.30      4.68 o 
  -1   0   4      610.42      577.70     12.12 o 
   0   0   4     6392.67     6112.14    201.74 o 
   1   0   4      701.03      680.65     17.91 o 
   2   0   4      144.57      133.48      4.46 o 
   3   0   4        4.77        9.20      3.26 o 
   4   0   4       20.57       11.66      2.38 o 
   5   0   4      200.44      223.12      8.92 o 
   6   0   4       16.75       18.24      4.16 o 
   7   0   4        7.03        9.94      4.58 o 
   8   0   4       17.17       19.25      5.61 o 
   9   0   4        0.00        7.50      6.09 o 
 -10   1   4       42.83       35.81      8.28 o 
  -9   1   4        1.82        4.77      5.38 o 
  -8   1   4       32.24       25.30      9.46 o 
  -7   1   4       53.12       41.45      6.22 o 
  -6   1   4       28.53       27.20      1.92 o 
  -5   1   4      106.75      134.18     13.57 o 
  -4   1   4      945.91     1022.84     19.57 o 
  -3   1   4      378.29      394.45     10.48 o 
  -2   1   4      941.08     1014.86     26.25 o 
  -1   1   4      672.47      793.86    175.33 o 
   0   1   4     2927.19     3073.77     83.82 o 
   1   1   4     1179.35     1276.15     40.64 o 
   2   1   4       35.27       59.31      6.11 o 
   3   1   4       99.52      175.35     22.55 o 
   4   1   4      182.60      179.44     18.61 o 
   5   1   4       40.13       33.26      4.99 o 
   6   1   4       11.15        9.52      3.97 o 
   7   1   4      115.36      112.78     10.17 o 
   8   1   4        8.68        0.00      4.01 o 
   9   1   4        0.00        6.68      8.51 o 
 -10   2   4        9.51        3.09      6.37 o 
  -9   2   4       75.34       82.42     10.72 o 
  -8   2   4      164.62      184.67     13.43 o 
  -7   2   4      277.40      299.96     15.93 o 
  -6   2   4       44.47       48.20      4.52 o 
  -5   2   4      149.87      152.83      5.40 o 
  -4   2   4       47.66       59.85      4.74 o 
  -3   2   4      573.00      567.94     27.07 o 
  -2   2   4      550.36      639.70     18.57 o 
  -1   2   4      118.85      134.62      5.08 o 
   0   2   4      269.38      300.82     14.11 o 
   1   2   4     1068.89     1108.46     34.31 o 
   2   2   4       13.73       58.29      4.08 o 
   3   2   4      307.66      284.58     14.19 o 
   4   2   4      118.47      124.85      6.46 o 
   5   2   4       66.78       58.20      4.16 o 
   6   2   4        4.58       28.24      4.77 o 
   7   2   4       72.33       66.68      7.38 o 
   8   2   4       11.80       13.03      6.41 o 
   9   2   4        9.27       22.27      6.89 o 
 -10   3   4        1.06       -0.82      6.14 o 
  -9   3   4       39.56       42.43      7.17 o 
  -8   3   4      119.81      118.08      9.65 o 
  -7   3   4        0.00        9.41      5.32 o 
  -6   3   4      247.18      248.01     13.53 o 
  -5   3   4        0.22        7.06      4.86 o 
  -4   3   4      153.05      168.66     13.25 o 
  -3   3   4      653.58      660.64     23.46 o 
  -2   3   4        7.50        8.49      1.55 o 
  -1   3   4      915.71      967.30     24.50 o 
   0   3   4     2684.22     2647.83     63.09 o 
   1   3   4      769.94      815.07     27.02 o 
   2   3   4       53.58       51.06      2.90 o 
   3   3   4      511.05      499.89     15.66 o 
   4   3   4        4.10        3.65      4.47 o 
   5   3   4        6.26        9.44      4.22 o 
   6   3   4       14.92       21.52      5.78 o 
   7   3   4        0.36        3.59      4.39 o 
   8   3   4      126.52      123.31     12.06 o 
   9   3   4       52.39       43.96      8.51 o 
 -10   4   4       13.38       19.38      9.79 o 
  -9   4   4        4.45        8.59      7.56 o 
  -8   4   4        4.26        7.15      4.69 o 
  -7   4   4        0.16        1.83      3.66 o 
  -6   4   4        9.66       14.18      4.66 o 
  -5   4   4       23.96       17.43      3.32 o 
  -4   4   4      666.02      694.60     26.56 o 
  -3   4   4      116.71      138.48     14.63 o 
  -2   4   4      162.88      139.24      5.06 o 
  -1   4   4      429.51      386.43     15.38 o 
   0   4   4        1.89        0.43      1.47 o 
   1   4   4     1316.70     1315.12     35.64 o 
   2   4   4        0.01        0.42      1.78 o 
   3   4   4       76.97       85.56      5.56 o 
   4   4   4       21.40       19.16      3.34 o 
   5   4   4        0.05       -0.80      3.42 o 
   6   4   4       15.66        8.99      3.80 o 
   7   4   4       47.59       32.34      5.80 o 
   8   4   4        4.84        3.01      5.82 o 
   9   4   4        1.81        3.45      9.54 o 
 -10   5   4        2.50        7.12      7.54 o 
  -9   5   4       60.12       54.41      8.78 o 
  -8   5   4       21.08       33.20      8.15 o 
  -7   5   4       40.18       39.40      6.09 o 
  -6   5   4      173.01      179.73      7.45 o 
  -5   5   4        8.40        9.19      0.80 o 
  -4   5   4        0.55        0.11      1.10 o 
  -3   5   4      327.36      352.95     12.55 o 
  -2   5   4     1003.47      986.98     25.18 o 
  -1   5   4        3.28        4.33      2.97 o 
   0   5   4     1548.95     1582.92     39.88 o 
   1   5   4      301.56      340.16     11.20 o 
   2   5   4       42.09       41.97      3.27 o 
   3   5   4      192.19      196.08     11.21 o 
   4   5   4      116.02      106.48      7.57 o 
   5   5   4        6.32        5.44      5.04 o 
   6   5   4       43.35       50.22      7.21 o 
   7   5   4       13.88        4.41      4.79 o 
   8   5   4       18.30        9.65      6.83 o 
  -9   6   4        1.34       10.40      5.91 o 
  -8   6   4        3.19        3.66      6.72 o 
  -7   6   4       11.00        5.27      4.25 o 
  -6   6   4      350.17      332.99     12.69 o 
  -5   6   4        4.50        4.65      1.02 o 
  -4   6   4      136.78      133.67      7.52 o 
  -3   6   4       59.70       54.61      4.32 o 
  -2   6   4       62.78       59.65      3.70 o 
  -1   6   4      142.20      156.68      6.15 o 
   0   6   4       73.37       65.20      3.62 o 
   1   6   4       74.41       88.96      4.36 o 
   2   6   4        0.26       -3.26      3.42 o 
   3   6   4      143.98      150.50     10.05 o 
   4   6   4      110.34      104.10      7.77 o 
   5   6   4       10.18       16.14      5.65 o 
   6   6   4        8.65        6.41      6.01 o 
   7   6   4       15.39        7.61      5.61 o 
   8   6   4       80.96       91.60     11.70 o 
  -9   7   4        0.86       -1.83      5.32 o 
  -8   7   4       77.81      106.90     11.05 o 
  -7   7   4       90.01      105.24      9.79 o 
  -6   7   4       31.85       22.90      3.65 o 
  -5   7   4       48.84       52.22      2.07 o 
  -4   7   4       19.63       20.96      2.23 o 
  -3   7   4      355.49      363.06     12.00 o 
  -2   7   4      432.98      442.21     18.88 o 
  -1   7   4       21.76       16.55      2.05 o 
   0   7   4      239.26      248.20     12.16 o 
   1   7   4      108.85       93.45      8.10 o 
   2   7   4      162.03      164.59     11.92 o 
   3   7   4      689.26      737.26     29.90 o 
   4   7   4       31.35       41.63      5.91 o 
   5   7   4        3.62       -1.41      5.04 o 
   6   7   4       38.98       39.88      7.82 o 
   7   7   4      291.48      328.77     23.51 o 
   8   7   4        0.49        6.26      7.06 o 
  -9   8   4       30.63       37.82      7.19 o 
  -8   8   4        3.00        3.28      6.56 o 
  -7   8   4        6.24        6.26      2.69 o 
  -6   8   4        0.15        0.71      2.30 o 
  -5   8   4      343.81      342.99     13.12 o 
  -4   8   4        0.01       -0.77      1.08 o 
  -3   8   4       32.82       31.36      2.69 o 
  -2   8   4       32.93       38.82      3.04 o 
  -1   8   4       70.91       62.52      3.48 o 
   0   8   4        4.49       -0.39      4.00 o 
   1   8   4       32.53       24.08      3.86 o 
   2   8   4       81.37       77.49      5.07 o 
   3   8   4      149.98      156.35     10.13 o 
   4   8   4        8.60        7.75      5.49 o 
   5   8   4       68.72       76.81      9.88 o 
   6   8   4       18.78       16.83      7.42 o 
   7   8   4        0.63        4.01      6.01 o 
  -8   9   4        1.51       -4.33      5.15 o 
  -7   9   4       10.99       13.04      3.13 o 
  -6   9   4       82.34       80.54      4.35 o 
  -5   9   4       48.16       47.89      3.11 o 
  -4   9   4       20.01       18.78      1.81 o 
  -3   9   4        3.54        3.40      1.55 o 
  -2   9   4      317.61      319.23     15.71 o 
  -1   9   4      144.83      139.82      6.70 o 
   0   9   4      103.61       86.28     11.86 o 
   1   9   4       34.28       31.92      5.40 o 
   2   9   4      251.14      242.29     14.37 o 
   3   9   4        1.88       -4.52      4.52 o 
   4   9   4      106.09      108.20      9.58 o 
   5   9   4       77.85       68.42      8.05 o 
   6   9   4       88.36      114.32     12.82 o 
   7   9   4        0.00        6.81      9.62 o 
  -8  10   4       20.02       16.87      6.66 o 
  -7  10   4        2.74        5.93      6.19 o 
  -6  10   4        0.62        8.50      4.15 o 
  -5  10   4        0.24        0.17      1.86 o 
  -4  10   4       11.12        9.52      2.04 o 
  -3  10   4       44.80       42.08      3.68 o 
  -2  10   4       66.55       61.68      5.65 o 
  -1  10   4        0.00        0.40      2.65 o 
   0  10   4      296.04      286.07     17.40 o 
   1  10   4      119.73      114.57      8.95 o 
   2  10   4        6.15        2.69      3.53 o 
   3  10   4        0.02       -0.21      5.13 o 
   4  10   4       16.83       13.37      5.08 o 
   5  10   4        0.54        1.60      5.02 o 
   6  10   4        1.06        5.40      5.59 o 
  -7  11   4        9.83        7.92      5.63 o 
  -6  11   4        0.40       -3.47      3.54 o 
  -5  11   4      102.49       94.02     11.05 o 
  -4  11   4      102.35       97.85      9.31 o 
  -3  11   4       11.42        4.75      2.65 o 
  -2  11   4      187.09      207.18     13.26 o 
  -1  11   4       89.37       86.81      6.79 o 
   0  11   4       46.81       59.97      5.61 o 
   1  11   4       11.96       13.74      4.37 o 
   2  11   4      158.23      173.09     12.42 o 
   3  11   4        1.69        1.83      5.72 o 
   4  11   4        0.01       -6.66      6.66 o 
   5  11   4        3.96       -0.59      5.00 o 
  -6  12   4        0.32        3.39      3.70 o 
  -5  12   4        2.05        2.51      3.97 o 
  -4  12   4      139.70      134.07      7.34 o 
  -3  12   4       11.46       12.91      3.19 o 
  -2  12   4       63.94       64.50      5.33 o 
  -1  12   4      104.63      128.96     10.78 o 
   0  12   4      133.57      120.39     10.63 o 
   1  12   4       64.94       67.52      7.48 o 
   2  12   4       58.82       55.54      7.00 o 
   3  12   4       22.05       25.78      6.91 o 
   4  12   4        3.57       14.04      7.82 o 
  -5  13   4        1.69        6.24      6.24 o 
  -4  13   4       50.11       42.63      7.77 o 
  -3  13   4        4.73       11.14      3.77 o 
  -2  13   4       15.13       19.91      4.72 o 
  -1  13   4      121.78      148.01      9.67 o 
   0  13   4      104.18      116.44     11.05 o 
   1  13   4       99.18      108.94     11.16 o 
   2  13   4        0.37        5.51      6.53 o 
   3  13   4        4.00        7.84      7.04 o 
  -3  14   4        7.11        0.86      5.00 o 
  -2  14   4       16.68       29.99      6.85 o 
  -1  14   4        0.10       -2.46      5.59 o 
   0  14   4      185.90      174.39     45.29 o 
   1  14   4       20.60       18.12      5.27 o 
  -2 -14   5      167.07      158.44     32.02 o 
  -1 -14   5       52.75       49.05      7.97 o 
   0 -14   5        4.18       -1.79      4.55 o 
   2 -14   5      178.73      202.76     19.73 o 
  -4 -13   5       53.20       53.77     12.00 o 
  -3 -13   5       16.79       24.38      7.92 o 
  -2 -13   5        1.53        0.50      4.48 o 
  -1 -13   5       18.35        2.71      3.96 o 
   0 -13   5        2.77       -2.08      3.61 o 
   1 -13   5       40.80       41.36      9.31 o 
   2 -13   5        1.66        6.64      6.64 o 
   3 -13   5        0.00       -6.33      6.33 o 
   4 -13   5        5.36        3.45      7.84 o 
  -5 -12   5        0.83        1.51      6.22 o 
  -4 -12   5       18.00       15.00      6.43 o 
  -3 -12   5       38.54       24.36      8.55 o 
  -2 -12   5        0.09        1.32      3.58 o 
  -1 -12   5       27.53       22.75      6.59 o 
   0 -12   5       26.38       19.86      4.30 o 
   1 -12   5        5.82       11.70      7.36 o 
   2 -12   5       79.92       72.75      9.52 o 
   3 -12   5       60.02       62.14      8.83 o 
   4 -12   5       18.56       20.97      7.61 o 
   5 -12   5        1.46       -9.60      9.60 o 
  -6 -11   5       44.71       38.43     10.51 o 
  -5 -11   5        1.36       -2.79      2.79 o 
  -4 -11   5        0.03        0.52      1.95 o 
  -3 -11   5        0.04        3.63      4.90 o 
  -2 -11   5       20.41       11.71      5.11 o 
  -1 -11   5      138.80      115.14      7.13 o 
   0 -11   5        7.57        6.72      3.16 o 
   1 -11   5       52.39       35.32      8.01 o 
   2 -11   5       12.68        7.96      4.87 o 
   3 -11   5      126.68      130.96     12.02 o 
   4 -11   5        1.71        8.51      7.82 o 
   5 -11   5      114.94      125.53      9.07 o 
   6 -11   5        0.14       -3.86      5.04 o 
  -7 -10   5       25.49       30.72      6.69 o 
  -6 -10   5       21.38       21.72      4.23 o 
  -5 -10   5       28.70       28.72      5.54 o 
  -4 -10   5       59.20       54.38     13.37 o 
  -3 -10   5        2.13        4.03      1.97 o 
  -2 -10   5      509.41      461.41     22.13 o 
  -1 -10   5      191.44      184.04      8.69 o 
   0 -10   5        5.52        4.89      4.04 o 
   1 -10   5      110.79      105.55      8.70 o 
   2 -10   5      407.61      308.49     16.98 o 
   3 -10   5       32.62       23.54      4.08 o 
   4 -10   5       52.73       42.02      6.30 o 
   5 -10   5       11.18       16.54      6.37 o 
   6 -10   5        1.08        1.95      4.25 o 
   7 -10   5        0.86       13.09      9.31 o 
  -8  -9   5        0.31       -1.56      4.17 o 
  -7  -9   5       85.79       98.89     23.00 o 
  -6  -9   5       28.33       31.28      8.18 o 
  -5  -9   5        1.55       -1.47      2.37 o 
  -4  -9   5       14.52       14.66      7.63 o 
  -3  -9   5       13.88       19.26      2.72 o 
  -2  -9   5       44.48       49.37      3.65 o 
  -1  -9   5      522.13      495.67     34.91 o 
   0  -9   5        0.48        3.24      3.94 o 
   1  -9   5      273.18      246.20     18.41 o 
   2  -9   5       85.29       70.17      5.34 o 
   3  -9   5        3.91        2.21      2.83 o 
   4  -9   5       51.74       47.19      3.79 o 
   5  -9   5        0.07        3.24      2.17 o 
   6  -9   5       45.64       37.58      6.84 o 
   7  -9   5       61.10       31.21      7.98 o 
  -8  -8   5       40.88       30.79      5.59 o 
  -7  -8   5       21.35       18.57      4.37 o 
  -6  -8   5      108.90      102.28     19.39 o 
  -5  -8   5      159.10      152.54      7.81 o 
  -4  -8   5        8.28        7.91      1.81 o 
  -3  -8   5       25.34       22.42      1.84 o 
  -2  -8   5       17.46       17.75      1.13 o 
  -1  -8   5       52.35       40.73      2.69 o 
   0  -8   5        6.99        6.61      3.07 o 
   1  -8   5        0.42        1.47      1.77 o 
   2  -8   5        0.15       -0.63      1.92 o 
   3  -8   5       25.13       26.74      2.12 o 
   4  -8   5       27.46       41.56      3.92 o 
   5  -8   5      103.29       94.54      4.96 o 
   6  -8   5        4.78        5.63      3.43 o 
   7  -8   5        9.36        2.21      4.87 o 
   8  -8   5        0.22       -1.76      5.93 o 
  -9  -7   5        5.10        7.31      6.66 o 
  -8  -7   5       26.24       26.68      4.59 o 
  -7  -7   5       63.53       61.11     11.93 o 
  -6  -7   5      182.36      185.20     11.62 o 
  -5  -7   5       28.15       24.24      4.55 o 
  -4  -7   5      350.46      346.38     15.77 o 
  -3  -7   5      394.70      425.02      9.31 o 
  -2  -7   5       10.60        9.33      1.05 o 
  -1  -7   5       33.08       37.21      2.78 o 
   0  -7   5       61.84       60.21      3.05 o 
   1  -7   5        3.11        2.65      2.18 o 
   2  -7   5       38.92       33.69      2.95 o 
   3  -7   5      343.91      360.92     11.18 o 
   4  -7   5       87.43       99.40      4.09 o 
   5  -7   5       92.01      106.50      4.14 o 
   6  -7   5       41.87       35.18      3.83 o 
   7  -7   5       11.02        6.13      2.98 o 
   8  -7   5       11.24        7.82      3.76 o 
  -9  -6   5        7.79        1.72      8.15 o 
  -8  -6   5       15.91       18.78      3.98 o 
  -7  -6   5       27.68       20.34      5.36 o 
  -6  -6   5       65.35       66.36     11.04 o 
  -5  -6   5       91.88       88.60      4.12 o 
  -4  -6   5       25.90       25.92      2.29 o 
  -3  -6   5       41.96       50.58      2.84 o 
  -2  -6   5       96.09       87.02      2.36 o 
  -1  -6   5        2.78        0.10      0.52 o 
   0  -6   5       17.65       17.25      2.90 o 
   1  -6   5       27.96       23.36      2.19 o 
   2  -6   5       62.38       59.67      3.18 o 
   3  -6   5        0.66       -0.86      0.86 o 
   4  -6   5       19.51       18.45      1.89 o 
   5  -6   5       45.79       44.35      3.87 o 
   6  -6   5      306.78      328.76     13.71 o 
   7  -6   5       56.29       59.04      6.65 o 
   8  -6   5        2.76        0.11      3.20 o 
  -9  -5   5       20.56       26.71      7.06 o 
  -8  -5   5       57.75       73.01     13.12 o 
  -7  -5   5        0.20        0.68      2.77 o 
  -6  -5   5       37.30       38.81      2.77 o 
  -5  -5   5        6.70        3.52      1.48 o 
  -4  -5   5      662.87      682.29     19.42 o 
  -3  -5   5        4.70        2.90      1.01 o 
  -2  -5   5        1.04       -0.03      0.65 o 
  -1  -5   5      117.77      124.64      4.38 o 
   0  -5   5        1.02        0.49      0.56 o 
   1  -5   5      309.79      316.33      5.55 o 
   2  -5   5        1.46        0.49      0.74 o 
   3  -5   5      332.74      331.88      7.49 o 
   4  -5   5      505.86      532.94     18.10 o 
   5  -5   5      101.68       92.88      3.85 o 
   6  -5   5       12.42        9.26      3.14 o 
   7  -5   5       11.02       11.69      3.15 o 
   8  -5   5       56.43       51.08      9.67 o 
   9  -5   5       13.22       12.72      4.83 o 
  -9  -4   5        5.44       -0.21      5.32 o 
  -8  -4   5        2.04        1.09      2.34 o 
  -7  -4   5       77.15       82.41     12.63 o 
  -6  -4   5       42.27       35.78      2.59 o 
  -5  -4   5       25.81       25.89      2.86 o 
  -4  -4   5        0.74        0.01      0.86 o 
  -3  -4   5      132.02      129.46      3.84 o 
  -2  -4   5        0.55        0.49      0.69 o 
  -1  -4   5     1508.04     1613.99     44.37 o 
   0  -4   5      134.82      133.33      2.72 o 
   1  -4   5     1180.41     1233.35     21.83 o 
   2  -4   5       52.18       53.66      1.96 o 
   3  -4   5       26.27       22.80      2.02 o 
   4  -4   5      207.22      199.06      8.87 o 
   5  -4   5      598.77      597.39     18.97 o 
   6  -4   5      272.61      269.32     13.43 o 
   7  -4   5        0.07       -0.48      4.83 o 
   8  -4   5       32.93       31.18      4.53 o 
   9  -4   5        8.59        4.13      3.88 o 
 -10  -3   5       52.29       48.90     10.38 o 
  -9  -3   5        9.63       11.43      6.56 o 
  -8  -3   5        0.15        8.89      6.56 o 
  -7  -3   5      550.55      548.79     39.53 o 
  -6  -3   5      135.65      140.66     10.97 o 
  -5  -3   5       68.81       61.46      5.37 o 
  -4  -3   5      703.41      721.95     14.11 o 
  -3  -3   5        8.88       13.84      1.18 o 
  -2  -3   5       30.16       31.58      1.31 o 
  -1  -3   5        0.87        1.70      0.65 o 
   0  -3   5       78.65       66.96      3.80 o 
   1  -3   5      174.70      162.21      8.40 o 
   2  -3   5        4.88        3.89      1.24 o 
   3  -3   5       31.09       25.01      2.19 o 
   4  -3   5     1102.32     1192.91     44.61 o 
   5  -3   5       61.60       59.76      3.83 o 
   6  -3   5       10.23       13.58      5.00 o 
   7  -3   5        8.18        9.46      4.43 o 
   8  -3   5        1.48        0.61      4.46 o 
   9  -3   5       10.65        4.10      5.74 o 
 -10  -2   5        3.09        6.73      6.73 o 
  -9  -2   5        0.14       -4.85      7.36 o 
  -8  -2   5      299.83      333.09     19.65 o 
  -7  -2   5       63.73       85.30      8.41 o 
  -6  -2   5       50.92       67.45      6.09 o 
  -5  -2   5       88.48      117.57     22.19 o 
  -4  -2   5      623.10      665.23     17.75 o 
  -3  -2   5      303.88      301.65     11.09 o 
  -2  -2   5      470.60      518.94     11.41 o 
  -1  -2   5       63.30       61.75      1.90 o 
   0  -2   5       79.26       79.09      2.53 o 
   1  -2   5       27.47       36.37     12.95 o 
   2  -2   5        0.05       14.53      3.55 o 
   3  -2   5      386.81      435.35     12.33 o 
   4  -2   5      429.73      435.53     14.61 o 
   5  -2   5      107.68       95.23      6.31 o 
   6  -2   5      212.33      214.03     12.23 o 
   7  -2   5       11.80       17.59      5.40 o 
   8  -2   5       24.80       39.95      8.28 o 
   9  -2   5       10.00        6.73      8.36 o 
 -10  -1   5        0.77        0.84      6.91 o 
  -9  -1   5       40.50       37.01      7.54 o 
  -8  -1   5       48.97       54.57      7.75 o 
  -7  -1   5       27.18       22.07      3.81 o 
  -6  -1   5       26.06       32.97      2.25 o 
  -5  -1   5       77.40       94.59      5.98 o 
  -4  -1   5      187.38      183.40      5.07 o 
  -3  -1   5      645.81      771.05     13.98 o 
  -2  -1   5     1229.11     1322.81     26.60 o 
  -1  -1   5       32.02       36.73      1.84 o 
   0  -1   5       14.90       18.10      2.04 o 
   1  -1   5       12.29      132.38     20.69 o 
   2  -1   5     1764.64     1983.73     62.40 o 
   3  -1   5       38.28       50.23      5.14 o 
   4  -1   5      425.24      421.99     11.89 o 
   5  -1   5      275.64      253.23      8.34 o 
   6  -1   5        0.28        0.40      2.98 o 
   7  -1   5       15.43       17.74      5.19 o 
   8  -1   5       85.23       81.37      9.46 o 
   9  -1   5        9.79       10.15      6.30 o 
 -10   0   5       19.92       27.82      8.93 o 
  -9   0   5        0.55       -1.24      5.19 o 
  -8   0   5      102.47      118.54      9.58 o 
  -7   0   5      182.75      187.86     20.01 o 
  -6   0   5        0.37        0.82      3.51 o 
  -5   0   5      108.99      112.09      3.38 o 
  -4   0   5      257.14      265.68      8.42 o 
  -3   0   5      251.58      260.28      6.36 o 
  -2   0   5      303.15      304.94      7.29 o 
  -1   0   5        5.02        4.72      1.81 o 
   0   0   5        2.69        1.31      1.00 o 
   1   0   5      100.94       90.66     15.08 o 
   2   0   5      568.16      653.74     24.52 o 
   3   0   5       84.85      100.25     14.88 o 
   4   0   5      146.51      137.83      6.23 o 
   5   0   5      139.63      138.29      6.61 o 
   6   0   5        1.97        0.00      3.38 o 
   7   0   5      134.18      115.18     10.40 o 
   8   0   5       27.61       27.66      6.43 o 
   9   0   5       72.37       92.78     11.37 o 
 -10   1   5        1.81        8.03      6.39 o 
  -9   1   5        0.07       -0.42      5.57 o 
  -8   1   5       46.06       39.99      8.05 o 
  -7   1   5       32.44       31.06      5.97 o 
  -6   1   5      393.91      422.02     36.35 o 
  -5   1   5        4.29        4.98      4.87 o 
  -4   1   5     1162.56     1210.10     29.49 o 
  -3   1   5     1614.50     1688.43    105.42 o 
  -2   1   5       46.55       47.82      2.76 o 
  -1   1   5      650.74      670.68     17.94 o 
   0   1   5      356.91      380.40     10.37 o 
   1   1   5      439.15      460.33     12.49 o 
   2   1   5        0.26        0.31      1.28 o 
   3   1   5      567.82      607.86     16.90 o 
   4   1   5      700.75      697.23     22.00 o 
   5   1   5        5.73        2.82      4.24 o 
   6   1   5      184.75      162.10     11.64 o 
   7   1   5        0.02        2.00      4.58 o 
   8   1   5        3.30        9.02      5.42 o 
   9   1   5        8.90        9.52      6.49 o 
 -10   2   5        1.78       -1.96      4.69 o 
  -9   2   5       20.80       27.66      8.60 o 
  -8   2   5      105.95      120.09     89.71 o 
  -7   2   5      157.74      158.79      7.45 o 
  -6   2   5      120.05      100.62      7.96 o 
  -5   2   5      124.64      110.45      3.53 o 
  -4   2   5        0.88        2.47      2.31 o 
  -3   2   5        2.15        3.23      1.56 o 
  -2   2   5     2802.43     2929.66     69.41 o 
  -1   2   5      520.10      512.70     19.49 o 
   0   2   5        0.73        0.71      1.29 o 
   1   2   5      789.24      802.51     27.29 o 
   2   2   5     3250.38     3596.01    174.13 o 
   3   2   5       38.65       33.09      3.30 o 
   4   2   5        3.33        5.00      2.06 o 
   5   2   5        3.14        5.86      4.85 o 
   6   2   5        0.03       -0.59      3.61 o 
   7   2   5        1.85        5.80      5.99 o 
   8   2   5        6.24       -4.22      5.21 o 
   9   2   5       23.83       18.03      9.92 o 
 -10   3   5        2.97        9.98      6.72 o 
  -9   3   5       10.90        5.91      5.70 o 
  -8   3   5       14.39       13.43      5.09 o 
  -7   3   5       20.00       17.88      4.87 o 
  -6   3   5      110.51      101.41      7.71 o 
  -5   3   5       78.96       75.23      2.88 o 
  -4   3   5       63.49       46.78      2.38 o 
  -3   3   5      473.25      464.90     20.99 o 
  -2   3   5      982.42     1008.51     25.29 o 
  -1   3   5      461.00      427.88     14.26 o 
   0   3   5      194.49      183.24      6.39 o 
   1   3   5       25.83       21.10      2.53 o 
   2   3   5      398.08      407.49     13.21 o 
   3   3   5       92.61       91.33      4.79 o 
   4   3   5       58.60       51.41      4.15 o 
   5   3   5       28.30       26.73      5.08 o 
   6   3   5       29.48       14.04      4.81 o 
   7   3   5        3.84        8.60      4.81 o 
   8   3   5        8.22        7.63      8.03 o 
 -10   4   5        5.59        1.62      6.49 o 
  -9   4   5        5.55        2.44      5.69 o 
  -8   4   5      122.67      121.06     10.36 o 
  -7   4   5       16.20       17.19      4.85 o 
  -6   4   5       39.36       35.39      5.23 o 
  -5   4   5        0.35       -0.75      0.83 o 
  -4   4   5      121.08      126.03      7.46 o 
  -3   4   5       38.25       37.15      2.91 o 
  -2   4   5      220.66      253.74      7.73 o 
  -1   4   5      546.17      517.70     15.88 o 
   0   4   5        7.33        6.07      1.79 o 
   1   4   5      442.08      456.69     13.52 o 
   2   4   5      137.27      102.67      4.88 o 
   3   4   5      116.84      114.88      5.83 o 
   4   4   5        0.00       -0.61      3.28 o 
   5   4   5      160.61      158.11     11.60 o 
   6   4   5        1.00        2.21      5.44 o 
   7   4   5        0.95       10.63      6.62 o 
   8   4   5        2.86        1.60      6.43 o 
  -9   5   5       22.90       18.64      6.49 o 
  -8   5   5       23.75       25.70      7.90 o 
  -7   5   5      281.04      296.42     15.63 o 
  -6   5   5      243.91      247.54      8.89 o 
  -5   5   5      162.41      148.23      5.65 o 
  -4   5   5       24.40       22.68      1.60 o 
  -3   5   5      761.65      742.00     21.80 o 
  -2   5   5       74.32       62.45      3.80 o 
  -1   5   5       15.76       25.06      3.25 o 
   0   5   5       60.33       63.70      3.68 o 
   1   5   5        1.13       -1.66      1.66 o 
   2   5   5       71.46       62.82     10.29 o 
   3   5   5        0.49        7.59      4.17 o 
   4   5   5       32.82       27.95      5.34 o 
   5   5   5       49.50       48.18      6.32 o 
   6   5   5       31.51       31.63      5.65 o 
   7   5   5       28.36       18.68      6.22 o 
   8   5   5        2.98        1.20      5.84 o 
  -9   6   5        0.26        6.68      8.91 o 
  -8   6   5      236.44      256.14     18.09 o 
  -7   6   5       15.66       19.96      6.45 o 
  -6   6   5        2.92        2.05      1.87 o 
  -5   6   5      574.64      577.86     17.41 o 
  -4   6   5       16.27       15.83      2.39 o 
  -3   6   5        0.70        3.27      2.16 o 
  -2   6   5       11.65        7.48      2.35 o 
  -1   6   5       18.89       18.70      2.51 o 
   0   6   5      104.90       98.39      4.80 o 
   1   6   5       93.95      100.48      5.48 o 
   2   6   5        4.93        5.51      2.58 o 
   3   6   5        0.12       -1.87      2.90 o 
   4   6   5       40.85       42.99      5.76 o 
   5   6   5       19.57       24.82      5.70 o 
   6   6   5        4.49        0.80      4.45 o 
   7   6   5        2.88       -5.02      5.02 o 
   8   6   5        1.97       14.12      6.87 o 
  -9   7   5        0.28        6.51      8.34 o 
  -8   7   5      155.51      166.33     14.04 o 
  -7   7   5        0.30        0.23      2.18 o 
  -6   7   5        8.37        7.53      1.09 o 
  -5   7   5        0.38       -1.16      2.27 o 
  -4   7   5      153.24      142.07      6.69 o 
  -3   7   5        0.11        1.62      1.77 o 
  -2   7   5       87.04       88.54      4.77 o 
  -1   7   5       14.38       13.16      2.50 o 
   0   7   5        0.83        0.36      2.07 o 
   1   7   5        0.27        1.16      2.37 o 
   2   7   5      143.73      153.37      7.78 o 
   3   7   5        2.09       -1.45      3.53 o 
   4   7   5       46.17       60.06      6.58 o 
   5   7   5       17.68       11.18      4.88 o 
   6   7   5        7.00        5.86      5.44 o 
   7   7   5       17.96       11.87      5.84 o 
  -9   8   5        0.83       -4.50      5.72 o 
  -8   8   5        6.96        2.65      5.70 o 
  -7   8   5        0.50       -2.44      6.51 o 
  -6   8   5       18.70       13.32      1.92 o 
  -5   8   5       39.37       36.04      2.37 o 
  -4   8   5        2.98        7.06      4.33 o 
  -3   8   5       22.66       18.18      2.84 o 
  -2   8   5       14.83       17.53      2.97 o 
  -1   8   5       15.85        9.92      3.36 o 
   0   8   5        8.22        7.92      3.45 o 
   1   8   5       23.11       18.84      3.30 o 
   2   8   5      150.33      143.48      9.18 o 
   3   8   5        0.15       -1.24      3.32 o 
   4   8   5        1.48        1.43      4.52 o 
   5   8   5       78.05       62.39      9.16 o 
   6   8   5       41.58       39.13      9.08 o 
   7   8   5        3.66        4.24      6.64 o 
  -8   9   5        6.96       10.26      5.95 o 
  -7   9   5      103.21      122.37     11.70 o 
  -6   9   5        6.54       -0.08      4.09 o 
  -5   9   5       30.39       22.20      2.70 o 
  -4   9   5      134.39      154.68     10.28 o 
  -3   9   5      437.60      425.54     20.99 o 
  -2   9   5       27.08       16.72      4.23 o 
  -1   9   5      148.62      145.86     17.06 o 
   0   9   5        1.44        3.56      2.27 o 
   1   9   5        3.95       14.92      6.22 o 
   2   9   5       64.27       63.51      6.68 o 
   3   9   5      143.15      158.93     11.83 o 
   4   9   5        1.64        4.50      4.50 o 
   5   9   5        4.33       -2.84      4.87 o 
   6   9   5       17.08       23.16      7.25 o 
  -7  10   5        2.04       11.31      5.55 o 
  -6  10   5        0.09       -3.21      4.49 o 
  -5  10   5       44.96       43.48      3.58 o 
  -4  10   5       22.46       29.31     10.49 o 
  -3  10   5        6.63        3.40      5.00 o 
  -2  10   5       76.52       70.33      7.06 o 
  -1  10   5       35.74       34.74      4.67 o 
   0  10   5       11.89        8.45      3.70 o 
   1  10   5       24.97       34.13      5.42 o 
   2  10   5      362.76      330.51     18.58 o 
   3  10   5        7.05        7.86      4.35 o 
   4  10   5       85.18       84.20     10.44 o 
   5  10   5        5.00       -4.04      7.48 o 
   6  10   5       45.24       30.57      7.44 o 
  -6  11   5        0.27       -3.59      3.59 o 
  -5  11   5       74.42       64.17     10.21 o 
  -4  11   5        1.22        5.11      2.70 o 
  -3  11   5       53.70       50.81      6.26 o 
  -2  11   5       90.21       93.85      8.95 o 
  -1  11   5       19.98       21.52      6.56 o 
   0  11   5       19.35       25.09      5.80 o 
   1  11   5       53.77       35.87      5.84 o 
   2  11   5       23.10       15.59      5.00 o 
   3  11   5        2.99       21.62      5.36 o 
   4  11   5       10.18        7.94      5.49 o 
   5  11   5        4.77       13.91      6.85 o 
  -6  12   5       30.45       24.59      6.62 o 
  -5  12   5       84.07       73.34     25.53 o 
  -4  12   5        0.74        2.37      3.35 o 
  -3  12   5       19.41       15.35      3.49 o 
  -2  12   5       56.44       55.69      6.96 o 
  -1  12   5        0.23       -4.96      4.96 o 
   0  12   5        8.53       12.31      4.37 o 
   1  12   5       22.82       26.48      5.84 o 
   2  12   5        1.40        3.11      4.35 o 
   3  12   5       12.20       14.33      5.72 o 
   4  12   5        2.73        1.62      5.86 o 
  -4  13   5        2.93        5.35      2.91 o 
  -3  13   5        1.01       -1.54      3.86 o 
  -2  13   5       24.00       15.76      3.72 o 
  -1  13   5       24.24       35.41      7.29 o 
   0  13   5       26.69       26.73      6.47 o 
   1  13   5        0.05       -0.63      4.79 o 
   2  13   5       34.80       27.15      8.43 o 
  -2  14   5        9.41        8.73      6.94 o 
  -1  14   5       35.89       37.15      6.95 o 
   0  14   5       35.86       33.55      5.42 o 
  -1 -14   6        1.16       -1.91      6.81 o 
   0 -14   6       44.62       38.52     11.20 o 
  -3 -13   6       19.06        7.12      4.62 o 
  -2 -13   6       71.29       63.55     10.07 o 
  -1 -13   6        0.16       -0.36      4.52 o 
   0 -13   6        1.65        5.17      5.80 o 
   1 -13   6       33.42       35.83      8.30 o 
   2 -13   6       46.56       35.16     10.68 o 
   3 -13   6       47.11       52.18      9.77 o 
  -5 -12   6        3.12        8.15      6.43 o 
  -4 -12   6       38.16       32.15      7.94 o 
  -3 -12   6       87.13       84.98     10.48 o 
  -2 -12   6        2.63        1.06      3.60 o 
  -1 -12   6       75.84       81.30      6.72 o 
   0 -12   6       89.10       69.03      9.69 o 
   1 -12   6       25.69       17.27      8.09 o 
   2 -12   6        1.31       -2.00      5.34 o 
   3 -12   6       31.77       25.85      7.48 o 
   4 -12   6        9.29       11.98      9.69 o 
  -6 -11   6        0.01       -4.94      6.87 o 
  -5 -11   6        0.00        7.73      6.01 o 
  -4 -11   6        2.78        3.43      5.36 o 
  -3 -11   6       90.99       89.80      7.73 o 
  -2 -11   6      161.23      170.11     10.38 o 
  -1 -11   6       46.31       32.77      4.30 o 
   0 -11   6      441.82      382.84     24.48 o 
   1 -11   6        4.69        9.84      5.04 o 
   2 -11   6      183.46      182.67     13.66 o 
   3 -11   6       14.53       11.65      4.62 o 
   4 -11   6        0.00       -1.40      3.76 o 
   5 -11   6        0.14        9.04      6.96 o 
   6 -11   6       23.76       16.01      8.34 o 
  -7 -10   6       23.42       25.16      4.62 o 
  -6 -10   6        0.24        3.59      3.68 o 
  -5 -10   6        1.01        2.28      2.63 o 
  -4 -10   6       85.39       76.19     12.57 o 
  -3 -10   6      214.29      208.30     14.29 o 
  -2 -10   6       69.75       52.75      4.49 o 
  -1 -10   6       74.62       66.82      6.78 o 
   0 -10   6        0.15       -5.17      5.17 o 
   1 -10   6      236.37      179.86     12.54 o 
   2 -10   6       34.98       22.00      3.97 o 
   3 -10   6       43.84       45.42      4.74 o 
   4 -10   6       84.03       81.20      6.56 o 
   5 -10   6        1.28       13.27      6.17 o 
   6 -10   6        7.53       -2.40      4.43 o 
  -7  -9   6        3.84        5.92     10.78 o 
  -6  -9   6       71.82       82.74     12.93 o 
  -5  -9   6       14.02       14.09      3.10 o 
  -4  -9   6       10.94       20.51      3.10 o 
  -3  -9   6        6.75        6.74      1.48 o 
  -2  -9   6      195.66      172.12      8.39 o 
  -1  -9   6        2.79       12.74      5.51 o 
   0  -9   6      947.70      890.30     43.48 o 
   1  -9   6        0.62        5.94      3.29 o 
   2  -9   6      106.87       89.38      6.47 o 
   3  -9   6       29.58       24.84      4.78 o 
   4  -9   6       48.05       28.08      4.73 o 
   5  -9   6        0.04       -0.09      5.76 o 
   6  -9   6       71.41       53.63      9.22 o 
   7  -9   6        0.47       10.28      6.72 o 
  -8  -8   6        3.26       -0.38      4.38 o 
  -7  -8   6        6.55        5.16      7.36 o 
  -6  -8   6       15.16       16.11      3.58 o 
  -5  -8   6       32.75       39.60      8.26 o 
  -4  -8   6       55.50       37.28      2.70 o 
  -3  -8   6       90.92       82.56      2.90 o 
  -2  -8   6      201.27      193.94      5.86 o 
  -1  -8   6      125.44      119.94      6.27 o 
   0  -8   6      185.12      179.92      7.60 o 
   1  -8   6      284.37      265.43     10.65 o 
   2  -8   6       45.67       33.00      7.74 o 
   3  -8   6        4.78        3.20      0.72 o 
   4  -8   6        0.25        1.86      1.85 o 
   5  -8   6       48.31       53.41      7.61 o 
   6  -8   6        3.00       -6.93      6.93 o 
   7  -8   6       40.90       34.11      8.26 o 
  -8  -7   6       70.80       87.61     16.87 o 
  -7  -7   6       17.91       21.23      6.53 o 
  -6  -7   6      118.90      117.02     14.64 o 
  -5  -7   6       28.78       17.23      5.95 o 
  -4  -7   6       79.29       78.21      5.91 o 
  -3  -7   6      247.64      261.84      5.70 o 
  -2  -7   6      238.88      227.62      6.59 o 
  -1  -7   6      975.84     1027.05     25.20 o 
   0  -7   6       33.92       29.71      2.64 o 
   1  -7   6      561.87      602.56     15.75 o 
   2  -7   6        1.94        0.74      0.91 o 
   3  -7   6        2.67        1.51      1.02 o 
   4  -7   6       75.51       79.11      3.30 o 
   5  -7   6       52.06       48.47      3.98 o 
   6  -7   6       29.74       24.51      3.61 o 
   7  -7   6       57.94       45.22      5.82 o 
   8  -7   6        0.43        7.29      6.62 o 
  -9  -6   6       39.86       38.41      7.90 o 
  -8  -6   6       11.18       10.43      4.05 o 
  -7  -6   6        4.33        6.27      7.24 o 
  -6  -6   6       56.87       69.21     12.66 o 
  -5  -6   6      116.59      121.56      4.38 o 
  -4  -6   6       12.46        7.12      1.68 o 
  -3  -6   6        0.02        0.29      0.92 o 
  -2  -6   6       47.76       49.18      1.80 o 
  -1  -6   6       78.13       81.37      4.45 o 
   0  -6   6       57.62       55.39      4.54 o 
   1  -6   6        1.16        0.30      0.83 o 
   2  -6   6      436.37      453.24      8.69 o 
   3  -6   6       40.43       40.52      1.91 o 
   4  -6   6       78.24       71.45      2.78 o 
   5  -6   6      152.99      153.50      5.76 o 
   6  -6   6       24.37       16.05      2.79 o 
   7  -6   6       62.36       66.57      6.12 o 
   8  -6   6        0.71        0.61      6.08 o 
  -9  -5   6       35.80       33.62      8.09 o 
  -8  -5   6        4.19       10.42      5.74 o 
  -7  -5   6       15.70       18.07      3.26 o 
  -6  -5   6        7.36        7.38      2.13 o 
  -5  -5   6       29.49       29.18      3.62 o 
  -4  -5   6       11.33       12.01      1.93 o 
  -3  -5   6       19.41       20.84      1.85 o 
  -2  -5   6      176.60      165.01      4.99 o 
  -1  -5   6      364.82      345.12     10.30 o 
   0  -5   6       65.85       59.23      1.63 o 
   1  -5   6       93.25       97.61      3.38 o 
   2  -5   6      434.61      441.22      9.92 o 
   3  -5   6        8.71        8.33      1.28 o 
   4  -5   6       49.09       44.77      2.76 o 
   5  -5   6        1.45        2.30      2.27 o 
   6  -5   6      144.43      158.79      7.95 o 
   7  -5   6       22.94       24.83      3.80 o 
   8  -5   6        4.67        0.45      5.40 o 
  -9  -4   6        6.89        2.33      8.68 o 
  -8  -4   6       37.90       36.40      6.35 o 
  -7  -4   6        7.53        7.80      5.91 o 
  -6  -4   6      218.27      231.83      9.30 o 
  -5  -4   6       53.25       47.84      5.20 o 
  -4  -4   6       41.84       37.13      2.59 o 
  -3  -4   6        1.22        1.40      0.89 o 
  -2  -4   6        0.27        1.20      1.16 o 
  -1  -4   6       76.19      130.51     12.79 o 
   0  -4   6     1186.07     1219.67     18.55 o 
   1  -4   6       32.37       29.94      2.32 o 
   2  -4   6        6.72        9.46      1.23 o 
   3  -4   6      173.34      174.06      9.48 o 
   4  -4   6       49.31       48.69      7.15 o 
   5  -4   6        1.27       18.72      9.01 o 
   6  -4   6       23.94       16.29      4.22 o 
   7  -4   6       31.64       23.12      6.49 o 
   8  -4   6       12.02        9.84      6.96 o 
  -9  -3   6       62.92       65.14      8.87 o 
  -8  -3   6       67.31       83.38      9.06 o 
  -7  -3   6        0.75       -1.89      3.36 o 
  -6  -3   6       67.77       75.61      8.17 o 
  -5  -3   6       88.89       82.77      2.84 o 
  -4  -3   6        0.15       10.23      2.18 o 
  -3  -3   6      132.19      144.14      5.99 o 
  -2  -3   6      790.65      812.07     22.00 o 
  -1  -3   6        0.30        0.26      0.65 o 
   0  -3   6        5.02        4.12      0.88 o 
   1  -3   6       96.56      159.39     18.70 o 
   2  -3   6      174.37      198.59     11.49 o 
   3  -3   6      180.07      177.59     10.08 o 
   4  -3   6        4.84        8.97      1.97 o 
   5  -3   6      237.29      219.18     32.61 o 
   6  -3   6       50.53       50.56      5.80 o 
   7  -3   6       32.55       21.52      6.24 o 
   8  -3   6        3.85        9.14      5.90 o 
 -10  -2   6        9.69       -0.84      6.30 o 
  -9  -2   6       14.91        4.83      5.88 o 
  -8  -2   6        9.36        9.64      5.23 o 
  -7  -2   6      134.99      131.79      5.29 o 
  -6  -2   6       91.53       93.42      3.84 o 
  -5  -2   6      953.93     1006.35     30.39 o 
  -4  -2   6      307.97      331.51     12.37 o 
  -3  -2   6      256.40      259.06      7.26 o 
  -2  -2   6       90.74       98.46      2.40 o 
  -1  -2   6      135.49      160.71     10.40 o 
   0  -2   6      774.26      685.79     41.18 o 
   1  -2   6       92.88      104.00      4.00 o 
   2  -2   6        0.15        0.59      1.09 o 
   3  -2   6      415.25      430.22     11.12 o 
   4  -2   6        5.47        4.32      5.65 o 
   5  -2   6      201.78      218.13      8.92 o 
   6  -2   6       30.95       34.32      5.19 o 
   7  -2   6       50.70       49.64      6.01 o 
   8  -2   6       54.14       54.87      7.88 o 
   9  -2   6        0.22       -8.15      8.15 o 
 -10  -1   6        0.52        8.53      6.87 o 
  -9  -1   6       11.88       13.11      7.71 o 
  -8  -1   6       32.91       22.65      7.90 o 
  -7  -1   6        0.42        1.66      4.14 o 
  -6  -1   6      387.25      395.98     13.41 o 
  -5  -1   6       72.85       78.79      4.77 o 
  -4  -1   6      191.36      210.18      9.07 o 
  -3  -1   6      129.25      117.73      3.18 o 
  -2  -1   6       39.96       37.96      3.29 o 
  -1  -1   6     2551.85     2535.62     90.03 o 
   0  -1   6      751.73      856.26     18.15 o 
   1  -1   6      701.55      725.23     23.30 o 
   2  -1   6       43.01       44.18      2.46 o 
   3  -1   6        0.22        0.23      1.38 o 
   4  -1   6      479.87      501.80     13.12 o 
   5  -1   6      242.88      250.63     10.14 o 
   6  -1   6       56.32       43.79      6.60 o 
   7  -1   6       42.42       41.78      6.81 o 
   8  -1   6       40.33       33.18      6.85 o 
   9  -1   6        0.49       11.18      6.70 o 
 -10   0   6       21.84       18.81      9.92 o 
  -9   0   6       30.80       29.34      8.89 o 
  -8   0   6       41.74       43.12      8.87 o 
  -7   0   6      307.01      310.37     11.48 o 
  -6   0   6       40.52       40.28      6.14 o 
  -5   0   6        4.32        1.58      1.35 o 
  -4   0   6       55.62       61.38      2.02 o 
  -3   0   6      192.57      176.21      8.90 o 
  -2   0   6       31.25       28.49      1.70 o 
  -1   0   6      814.00      845.30     18.20 o 
   0   0   6      567.71      676.61     17.23 o 
   1   0   6      707.48      764.97     20.06 o 
   2   0   6       35.53       38.95      3.99 o 
   3   0   6        4.02        0.63      1.86 o 
   4   0   6      303.57      329.53     11.52 o 
   5   0   6       48.59       44.51      5.48 o 
   6   0   6        1.59        2.61      4.01 o 
   7   0   6      111.96      106.23     10.23 o 
   8   0   6       19.24       15.47      6.83 o 
   9   0   6        0.20       -6.70      6.70 o 
 -10   1   6        6.04        6.77      9.44 o 
  -9   1   6        7.94       -2.06      7.80 o 
  -8   1   6        0.78        0.82      4.50 o 
  -7   1   6       43.99       37.57      5.51 o 
  -6   1   6       25.70       14.42      5.48 o 
  -5   1   6      362.41      374.60      9.54 o 
  -4   1   6       22.30       16.14      1.34 o 
  -3   1   6      107.48       95.95      4.73 o 
  -2   1   6      243.92      260.28      8.53 o 
  -1   1   6     1581.49     1642.10     40.43 o 
   0   1   6      697.57      732.13     19.87 o 
   1   1   6     1028.38     1085.29     29.53 o 
   2   1   6       48.06       48.96      3.14 o 
   3   1   6       59.31       67.18      4.31 o 
   4   1   6        7.21       10.15      2.95 o 
   5   1   6      251.56      247.57     14.71 o 
   6   1   6       33.97       28.75      5.44 o 
   7   1   6       10.53       17.63      5.82 o 
   8   1   6        8.37        5.02      5.84 o 
 -10   2   6        3.02        2.65     10.00 o 
  -9   2   6       38.48       34.67      7.35 o 
  -8   2   6       62.15       59.85      7.96 o 
  -7   2   6       16.44       24.35      5.08 o 
  -6   2   6       24.95       18.56      4.45 o 
  -5   2   6       84.06       92.55      3.58 o 
  -4   2   6        9.89       13.49      2.48 o 
  -3   2   6      527.45      529.52     12.91 o 
  -2   2   6      396.83      391.58     11.08 o 
  -1   2   6       22.60       17.52      2.01 o 
   0   2   6     1377.45     1509.47     37.66 o 
   1   2   6       22.91       28.05      2.68 o 
   2   2   6       36.84       39.05      3.29 o 
   3   2   6       15.60       18.62      2.46 o 
   4   2   6       44.11       44.82      5.73 o 
   5   2   6        9.87       15.49      4.27 o 
   6   2   6        6.38        7.67      5.65 o 
   7   2   6        9.46        0.40      6.83 o 
   8   2   6        3.95       -5.44      5.84 o 
 -10   3   6       19.61        5.88      7.10 o 
  -9   3   6       49.21       37.32      8.32 o 
  -8   3   6       25.68       22.88      5.88 o 
  -7   3   6       97.87      100.11      8.91 o 
  -6   3   6       43.20       30.13      5.42 o 
  -5   3   6       60.31       54.49      4.35 o 
  -4   3   6      108.50       89.66      6.33 o 
  -3   3   6      641.04      613.59     18.29 o 
  -2   3   6       17.15       13.29      5.55 o 
  -1   3   6      678.11      673.87     18.39 o 
   0   3   6      162.11      163.27      6.22 o 
   1   3   6     1787.71     1850.13    100.39 o 
   2   3   6       12.21        9.96      2.17 o 
   3   3   6      157.33      168.74      7.30 o 
   4   3   6        8.19        5.57      3.51 o 
   5   3   6       42.09       25.34      5.30 o 
   6   3   6       66.01       53.99      8.09 o 
   7   3   6       99.95      119.36     11.29 o 
   8   3   6       21.06       24.19      9.67 o 
 -10   4   6        0.75        9.29      7.27 o 
  -9   4   6       17.69       14.35      6.47 o 
  -8   4   6       15.43       17.95      5.86 o 
  -7   4   6       15.64        8.24      4.43 o 
  -6   4   6        3.16        3.40      3.61 o 
  -5   4   6       35.90       35.76      1.87 o 
  -4   4   6        2.95        2.79      1.12 o 
  -3   4   6       41.11       37.57      3.35 o 
  -2   4   6       43.35       35.61      2.97 o 
  -1   4   6        2.71        2.32      2.28 o 
   0   4   6     2636.03     2738.08    108.48 o 
   1   4   6        4.81        7.74      3.08 o 
   2   4   6      210.90      211.23      8.14 o 
   3   4   6       68.63       56.55      8.84 o 
   4   4   6       13.61       18.18      4.54 o 
   5   4   6        0.02        1.85      3.68 o 
   6   4   6        1.25        2.02      5.88 o 
   7   4   6        2.25        8.07      7.27 o 
   8   4   6       97.68       90.11     11.94 o 
  -9   5   6        5.37        9.27      6.26 o 
  -8   5   6        0.84       12.69      7.04 o 
  -7   5   6       44.98       38.75      7.63 o 
  -6   5   6        2.78        0.70      0.80 o 
  -5   5   6        1.86        1.17      1.90 o 
  -4   5   6       51.92       58.91      4.45 o 
  -3   5   6       41.15       37.39      3.26 o 
  -2   5   6      314.83      301.66     10.53 o 
  -1   5   6       38.29       36.50      3.03 o 
   0   5   6      124.81      124.26      5.64 o 
   1   5   6       28.99       21.90      3.34 o 
   2   5   6        0.59        1.30      3.73 o 
   3   5   6        0.50       -1.66      2.90 o 
   4   5   6        2.88        0.42      3.51 o 
   5   5   6       13.39       18.64      5.53 o 
   6   5   6        0.39        1.22      4.67 o 
   7   5   6        1.16        2.63      5.67 o 
   8   5   6       16.17       21.04      7.08 o 
  -9   6   6       10.14        5.86      6.47 o 
  -8   6   6       36.95       38.08      7.06 o 
  -7   6   6      371.44      429.78     22.90 o 
  -6   6   6      141.88      150.01      6.85 o 
  -5   6   6        0.72        1.59      1.95 o 
  -4   6   6      155.65      137.54      8.80 o 
  -3   6   6      217.46      217.58      8.92 o 
  -2   6   6       45.71       45.72      3.75 o 
  -1   6   6        5.40        4.73      1.98 o 
   0   6   6       22.21       19.53      5.44 o 
   1   6   6       19.92       18.73      3.40 o 
   2   6   6       29.69       25.05      4.56 o 
   3   6   6       17.77       12.69      4.16 o 
   4   6   6       16.86        9.12      4.14 o 
   5   6   6       10.89        9.84      4.71 o 
   6   6   6        3.65        1.83      5.28 o 
   7   6   6        4.40       -2.02      5.88 o 
  -9   7   6       36.61       35.64      8.30 o 
  -8   7   6       17.79       17.59      6.07 o 
  -7   7   6       24.14       27.21      5.84 o 
  -6   7   6      474.23      470.57     14.95 o 
  -5   7   6        1.30        1.94      1.44 o 
  -4   7   6        7.30       15.53      4.77 o 
  -3   7   6      255.47      248.20     12.51 o 
  -2   7   6       69.38       52.79      4.04 o 
  -1   7   6        5.52        9.91      7.36 o 
   0   7   6      146.51      142.89     12.98 o 
   1   7   6       12.78       14.77      3.89 o 
   2   7   6       35.89       25.76      6.03 o 
   3   7   6       55.25       33.54      5.84 o 
   4   7   6      103.19       96.29     11.60 o 
   5   7   6       24.40       22.34      6.35 o 
   6   7   6        0.00       -0.21      5.49 o 
   7   7   6        5.59        9.92      6.28 o 
  -8   8   6       98.06      109.10     11.22 o 
  -7   8   6       51.83       52.03      7.50 o 
  -6   8   6       92.21       70.18      6.51 o 
  -5   8   6        1.50       13.48      2.90 o 
  -4   8   6       46.36       36.10      6.39 o 
  -3   8   6      379.49      381.32     19.69 o 
  -2   8   6       78.09       67.22      6.39 o 
  -1   8   6      450.29      448.13     21.06 o 
   0   8   6        0.62        8.13      3.24 o 
   1   8   6      226.56      256.31     14.31 o 
   2   8   6        0.67        0.84      3.55 o 
   3   8   6      114.11      116.90      9.60 o 
   4   8   6        0.53        6.62      6.62 o 
   5   8   6       15.02       21.71      7.78 o 
   6   8   6       42.45       56.26     10.78 o 
  -8   9   6        0.00        4.71      5.72 o 
  -7   9   6       20.07       27.70      6.72 o 
  -6   9   6        4.69        8.73      3.44 o 
  -5   9   6       84.05       67.35      4.21 o 
  -4   9   6       66.46      101.62      9.04 o 
  -3   9   6      206.70      216.91     13.85 o 
  -2   9   6       34.80       34.15      4.81 o 
  -1   9   6      504.72      540.75     26.46 o 
   0   9   6       22.73       20.64      4.08 o 
   1   9   6       65.44       77.73      7.48 o 
   2   9   6      213.10      224.35     14.44 o 
   3   9   6        3.43       -0.42      6.05 o 
   4   9   6        7.36        6.81      4.54 o 
   5   9   6       80.65       63.59      9.20 o 
   6   9   6       26.02       33.47      8.11 o 
  -7  10   6        4.91        1.85      6.14 o 
  -6  10   6       38.58       34.40      6.12 o 
  -5  10   6       74.77       63.44      6.89 o 
  -4  10   6       10.66       10.65      4.22 o 
  -3  10   6        4.31        2.40      3.80 o 
  -2  10   6       44.00       39.21      5.84 o 
  -1  10   6       82.75       80.06      7.54 o 
   0  10   6      193.23      165.61     13.22 o 
   1  10   6        2.33        1.05      5.84 o 
   2  10   6      119.12      113.66     10.25 o 
   3  10   6        7.89        9.98      7.08 o 
   4  10   6      129.04      139.83     14.63 o 
   5  10   6       64.22       51.17     10.19 o 
  -6  11   6        1.64        4.50      7.57 o 
  -5  11   6        1.25        4.51      3.65 o 
  -4  11   6        6.40        8.62      3.89 o 
  -3  11   6      101.61      118.01      9.92 o 
  -2  11   6       10.74       11.77      4.87 o 
  -1  11   6        7.87       19.48      6.14 o 
   0  11   6      143.77      127.96     11.22 o 
   1  11   6        0.33       -0.42      4.18 o 
   2  11   6        1.93       -2.50      4.60 o 
   3  11   6        0.01        4.98      5.80 o 
   4  11   6       72.46       54.34      9.43 o 
  -5  12   6       40.17       26.71      7.60 o 
  -4  12   6        8.63        1.57      3.11 o 
  -3  12   6        1.63       -3.45      3.87 o 
  -2  12   6      121.98       96.67      9.44 o 
  -1  12   6        1.09        3.93      4.35 o 
   0  12   6        0.11        4.79      6.89 o 
   1  12   6        0.23       -2.92      4.60 o 
   2  12   6       14.42        8.13      5.00 o 
   3  12   6        0.80       -5.36      5.36 o 
  -4  13   6        1.65        6.40      4.09 o 
  -3  13   6        6.91        0.93      3.99 o 
  -2  13   6       22.38       24.21      6.41 o 
  -1  13   6       11.25       15.21      5.42 o 
   0  13   6        1.21       -4.39      4.39 o 
   1  13   6       56.55       67.62     10.44 o 
  -3 -13   7        0.68        3.61      9.12 o 
  -2 -13   7       36.55       20.22      7.44 o 
  -1 -13   7        2.34        5.80      8.36 o 
   0 -13   7        0.09        5.00      6.07 o 
   1 -13   7       50.63       42.70      8.59 o 
   2 -13   7        6.51        6.49      7.15 o 
  -4 -12   7       31.76       21.35      7.09 o 
  -3 -12   7        0.00        2.59      4.29 o 
  -2 -12   7        0.00       -2.56      5.11 o 
  -1 -12   7       57.04       47.83      9.65 o 
   0 -12   7       10.27       -7.15      7.59 o 
   1 -12   7       17.54        5.72      8.15 o 
   3 -12   7        8.33       13.85      7.94 o 
   4 -12   7       24.03       28.44      5.91 o 
  -6 -11   7       19.12       15.89      7.96 o 
  -5 -11   7       12.26        6.36      4.21 o 
  -4 -11   7        2.16       -2.10     11.85 o 
  -3 -11   7       95.18       91.44      7.24 o 
  -2 -11   7        4.71        4.04      6.37 o 
  -1 -11   7        0.05       -6.22      6.22 o 
   1 -11   7        6.38        4.41      5.06 o 
   2 -11   7        0.04        1.84      3.93 o 
   3 -11   7      119.29      133.42     15.85 o 
   4 -11   7        7.41       10.26      4.75 o 
   5 -11   7        9.93        1.04      5.61 o 
  -6 -10   7        6.55        7.29      6.22 o 
  -5 -10   7       46.16       43.37      5.39 o 
  -4 -10   7        1.36       -3.14      3.14 o 
  -3 -10   7       64.98       50.25      4.97 o 
  -2 -10   7        5.73        5.09      4.04 o 
  -1 -10   7       71.28       58.34      7.52 o 
   0 -10   7       26.61       23.22      5.21 o 
   1 -10   7      106.23       96.69      6.83 o 
   2 -10   7        1.61        7.77      3.93 o 
   3 -10   7       34.00       23.07      4.61 o 
   4 -10   7        0.00        2.86      4.57 o 
   5 -10   7        1.50        1.71      4.64 o 
   6 -10   7        8.51       13.87      7.73 o 
  -7  -9   7       18.73       15.06      4.19 o 
  -6  -9   7       68.45       74.39      6.51 o 
  -5  -9   7       20.22       25.83      3.90 o 
  -4  -9   7       95.78       86.39      4.49 o 
  -3  -9   7       69.42       49.09      6.05 o 
  -2  -9   7       62.54       45.74      8.64 o 
  -1  -9   7      593.90      517.28     26.23 o 
   0  -9   7       13.85       11.11      3.36 o 
   1  -9   7      390.80      378.35     14.16 o 
   2  -9   7      133.46      126.70     12.09 o 
   3  -9   7      151.44      128.22     17.30 o 
   4  -9   7       11.82        6.62      5.16 o 
   5  -9   7        9.83        3.14      5.87 o 
   6  -9   7       63.57       49.36      9.29 o 
  -8  -8   7       12.04       12.08      6.56 o 
  -7  -8   7       51.67       57.59     13.52 o 
  -6  -8   7      329.97      356.24     33.88 o 
  -5  -8   7      135.63      117.74      6.48 o 
  -4  -8   7      155.01      152.31      6.91 o 
  -3  -8   7        0.01       -1.03      1.03 o 
  -2  -8   7       29.56       32.31      2.50 o 
  -1  -8   7      353.26      328.34     12.02 o 
   0  -8   7       14.46       24.50      5.15 o 
   1  -8   7       47.35       49.40      4.63 o 
   2  -8   7      557.33      554.09     18.59 o 
   3  -8   7        1.07        2.57      0.96 o 
   4  -8   7        0.00        4.85      3.55 o 
   5  -8   7        0.29       -1.35      5.40 o 
   6  -8   7      105.76      117.36     12.42 o 
   7  -8   7       18.39       11.01      7.19 o 
  -8  -7   7       46.95       42.99      8.26 o 
  -7  -7   7        2.40        7.80      6.75 o 
  -6  -7   7      234.66      244.20     15.40 o 
  -5  -7   7       22.46       24.62      3.44 o 
  -4  -7   7       76.71       63.66      3.26 o 
  -3  -7   7       15.63       18.65      2.14 o 
  -2  -7   7      465.33      438.30     14.93 o 
  -1  -7   7      444.58      449.48     14.84 o 
   0  -7   7       64.27       74.23      7.63 o 
   1  -7   7       17.42       20.41      6.70 o 
   2  -7   7      339.47      345.11      8.22 o 
   3  -7   7       64.52       59.03      2.65 o 
   4  -7   7       76.19       76.75      3.25 o 
   5  -7   7      109.46      118.06      8.03 o 
   6  -7   7        5.12       -2.75      4.64 o 
   7  -7   7       42.24       57.56     10.93 o 
  -8  -6   7        2.64        4.24      5.49 o 
  -7  -6   7       22.71       19.37      7.15 o 
  -6  -6   7        2.13       -4.60      4.60 o 
  -5  -6   7       16.48       12.06      2.25 o 
  -4  -6   7      236.23      233.64     12.18 o 
  -3  -6   7        0.29       -1.20      1.20 o 
  -2  -6   7        4.73       27.64      5.05 o 
  -1  -6   7      238.44      246.01      9.28 o 
   0  -6   7      222.00      243.15      7.86 o 
   1  -6   7      327.97      345.49      6.88 o 
   2  -6   7        2.69        1.45      1.19 o 
   3  -6   7        0.06       12.10      2.12 o 
   4  -6   7       10.14        9.60      3.20 o 
   5  -6   7        1.28       -0.15      2.28 o 
   6  -6   7       46.45       45.25      4.55 o 
   7  -6   7        6.79        7.03      3.50 o 
  -9  -5   7       14.17       10.57      9.94 o 
  -8  -5   7        1.31       -5.06      7.38 o 
  -7  -5   7       10.47        8.81      4.62 o 
  -6  -5   7      261.78      287.64     13.91 o 
  -5  -5   7       69.64       87.89      5.92 o 
  -4  -5   7        0.62        2.54      1.29 o 
  -3  -5   7       27.61       28.78      1.87 o 
  -2  -5   7       70.49       77.63      7.82 o 
  -1  -5   7      219.94      217.92      5.69 o 
   0  -5   7       20.42       24.21      3.80 o 
   1  -5   7      519.20      502.96     11.85 o 
   2  -5   7      129.37      125.57      3.92 o 
   3  -5   7       48.20       49.11      2.69 o 
   4  -5   7      279.70      286.67      8.30 o 
   5  -5   7        2.68       15.90      5.04 o 
   6  -5   7      164.65      167.43      9.19 o 
   7  -5   7       77.62       76.24     11.68 o 
   8  -5   7       12.88       -1.04      5.48 o 
  -9  -4   7        2.15        5.06      6.53 o 
  -8  -4   7       67.31       84.24      9.25 o 
  -7  -4   7        1.56       -1.06      1.89 o 
  -6  -4   7      108.85      109.95      6.74 o 
  -5  -4   7     1419.01     1429.04     44.57 o 
  -4  -4   7       91.45       89.17      4.86 o 
  -3  -4   7      332.09      321.59     13.27 o 
  -2  -4   7        1.40        0.01      1.38 o 
  -1  -4   7       95.45       95.86      2.63 o 
   0  -4   7        0.87        1.72      0.86 o 
   1  -4   7       40.67       41.77      1.66 o 
   2  -4   7       72.38       72.43      4.93 o 
   3  -4   7      435.98      438.93     31.02 o 
   4  -4   7        3.31        5.33      2.79 o 
   5  -4   7      796.89      897.30     62.32 o 
   6  -4   7      115.92      128.50     10.09 o 
   7  -4   7        1.24        4.87      3.85 o 
   8  -4   7       25.22       23.51      5.95 o 
  -9  -3   7        5.10        4.83      6.09 o 
  -8  -3   7        2.40       11.71      7.33 o 
  -7  -3   7        8.95        7.33      3.04 o 
  -6  -3   7       14.05       13.30      1.36 o 
  -5  -3   7       32.73       29.99      1.81 o 
  -4  -3   7      419.65      419.89     13.65 o 
  -3  -3   7      567.85      552.19     11.54 o 
  -2  -3   7        3.16        2.66      0.90 o 
  -1  -3   7       18.63       23.06      1.38 o 
   0  -3   7        3.75        1.06      1.01 o 
   1  -3   7        2.40        0.18      1.42 o 
   2  -3   7       39.42       33.05      3.25 o 
   3  -3   7      269.08      283.04     17.08 o 
   4  -3   7      420.50      452.96     14.56 o 
   5  -3   7       53.01       44.44      6.24 o 
   6  -3   7       27.92       26.46      6.01 o 
   7  -3   7        0.91        3.63      4.64 o 
   8  -3   7        0.78       -1.22      5.48 o 
  -9  -2   7        7.48       11.27     10.93 o 
  -8  -2   7        0.00       -1.70      3.40 o 
  -7  -2   7      248.08      278.52     17.48 o 
  -6  -2   7        1.07        4.52      3.49 o 
  -5  -2   7       10.45       10.10      1.82 o 
  -4  -2   7      231.37      210.74      6.60 o 
  -3  -2   7      131.31      115.56      4.51 o 
  -2  -2   7       83.26       68.27      2.40 o 
  -1  -2   7       10.72       12.75      2.74 o 
   0  -2   7        5.19        5.90      1.34 o 
   1  -2   7       26.68       25.17      2.51 o 
   2  -2   7      449.34      454.50     12.13 o 
   3  -2   7      217.82      230.33     11.52 o 
   4  -2   7       95.86       98.03      5.53 o 
   5  -2   7       70.84       55.37      6.89 o 
   6  -2   7        5.78       -0.80      3.42 o 
   7  -2   7        2.04       -4.62      4.62 o 
   8  -2   7        0.60       -5.06      5.06 o 
 -10  -1   7       68.20       60.54     10.99 o 
  -9  -1   7       32.58       21.94      7.25 o 
  -8  -1   7        5.87        2.69      5.17 o 
  -7  -1   7       35.68       39.48      6.18 o 
  -6  -1   7      101.27      107.48      5.42 o 
  -5  -1   7      366.56      351.11     10.66 o 
  -4  -1   7      670.10      669.13     13.39 o 
  -3  -1   7     1102.98     1164.24     21.76 o 
  -2  -1   7       58.93       70.89      3.61 o 
  -1  -1   7      123.07      107.22      4.44 o 
   0  -1   7        7.34        7.32      1.21 o 
   1  -1   7       83.26       96.74      3.60 o 
   2  -1   7        0.09        1.04      1.46 o 
   3  -1   7      551.99      564.89     14.40 o 
   4  -1   7       40.32       43.06      3.86 o 
   5  -1   7      210.04      204.99     12.27 o 
   6  -1   7       18.80        0.61      6.05 o 
   7  -1   7      178.53      176.35     14.12 o 
   8  -1   7       23.96       19.56      7.06 o 
 -10   0   7       42.26       42.41     11.54 o 
  -9   0   7        2.73        5.15      8.43 o 
  -8   0   7       87.49       70.17      8.62 o 
  -7   0   7        0.46        6.73      4.50 o 
  -6   0   7      210.26      218.43      8.23 o 
  -5   0   7      394.34      380.89     10.27 o 
  -4   0   7      496.68      505.71     10.53 o 
  -3   0   7        6.54        8.41      2.72 o 
  -2   0   7      859.51      919.71     32.72 o 
  -1   0   7        2.36        4.32      1.29 o 
   0   0   7       72.01       68.77      3.01 o 
   1   0   7        3.35        2.99      1.39 o 
   2   0   7     1230.65     1325.84     36.63 o 
   3   0   7       28.31       26.29      2.65 o 
   4   0   7       93.07       93.14      5.59 o 
   5   0   7        4.97        2.65      3.47 o 
   6   0   7       83.30       75.55      7.90 o 
   7   0   7       10.52        6.85      4.83 o 
   8   0   7       49.79       49.63      8.68 o 
  -9   1   7       83.72       86.64     11.45 o 
  -8   1   7       86.27       87.46      8.59 o 
  -7   1   7      594.72      581.40     28.05 o 
  -6   1   7      189.95      197.62     11.14 o 
  -5   1   7        5.45        7.62      1.98 o 
  -4   1   7        0.65        0.10      1.85 o 
  -3   1   7       12.07        5.94      0.89 o 
  -2   1   7      104.66      131.65      5.40 o 
  -1   1   7        0.86        1.90      1.56 o 
   0   1   7        4.93        2.90      3.29 o 
   1   1   7      374.56      363.92     20.27 o 
   2   1   7      250.03      299.29     10.78 o 
   3   1   7       35.78       34.37      5.09 o 
   4   1   7       34.83       32.91      4.77 o 
   5   1   7        0.50       -2.67      3.28 o 
   6   1   7        7.85        0.40      3.85 o 
   7   1   7        7.10        7.06      5.25 o 
   8   1   7        7.92       -1.22      5.86 o 
  -9   2   7       17.75       14.82      6.70 o 
  -8   2   7       57.11       61.02      8.53 o 
  -7   2   7       33.00       41.61      8.28 o 
  -6   2   7       33.62       27.50      2.27 o 
  -5   2   7       58.94       47.80      5.16 o 
  -4   2   7      539.79      574.15     24.04 o 
  -3   2   7      367.87      351.74     21.78 o 
  -2   2   7      356.09      348.75     11.72 o 
  -1   2   7       96.27      104.88      4.80 o 
   0   2   7       80.10       88.00      4.40 o 
   1   2   7       49.61       52.99      9.14 o 
   2   2   7        0.15       -2.70      2.70 o 
   3   2   7      150.14      159.76      7.35 o 
   4   2   7       44.37       50.18      6.64 o 
   5   2   7       27.23       21.16      4.73 o 
   6   2   7        1.41        2.04      6.11 o 
   7   2   7      130.71      121.33     12.57 o 
   8   2   7        0.01        1.62      6.07 o 
  -9   3   7        6.12        7.08      6.47 o 
  -8   3   7       44.28       65.79      9.50 o 
  -7   3   7        9.83        8.24      6.03 o 
  -6   3   7      305.33      289.33      9.58 o 
  -5   3   7       41.03       41.52      5.40 o 
  -4   3   7      295.73      309.40      8.98 o 
  -3   3   7       49.53       50.14      3.77 o 
  -2   3   7       13.76       16.43      2.47 o 
  -1   3   7      122.72       98.07      5.22 o 
   0   3   7      114.65      123.56      5.42 o 
   1   3   7       38.44       35.83      3.12 o 
   2   3   7       24.35       18.69      3.15 o 
   3   3   7       13.54        9.77      3.53 o 
   4   3   7      334.04      363.14     17.59 o 
   5   3   7        6.57       -1.24      3.70 o 
   6   3   7        2.05       -3.47      4.48 o 
   7   3   7        3.60        6.89      5.67 o 
   8   3   7       20.87       19.67      8.11 o 
  -9   4   7       12.85        8.66      6.85 o 
  -8   4   7        0.17        0.61      4.83 o 
  -7   4   7        6.24       10.44      4.81 o 
  -6   4   7        1.65        5.09      4.39 o 
  -5   4   7      162.36      176.98      5.56 o 
  -4   4   7       26.62       37.62      5.78 o 
  -3   4   7       33.14       33.67      3.77 o 
  -2   4   7      267.01      256.82     10.58 o 
  -1   4   7     1568.06     1619.76     43.57 o 
   0   4   7        4.62        3.10      1.94 o 
   1   4   7     1154.81     1202.20     35.64 o 
   2   4   7      158.13      155.64      7.69 o 
   3   4   7       99.68      117.99      9.39 o 
   4   4   7        0.17       -3.32      3.32 o 
   5   4   7      267.53      289.51     16.39 o 
   6   4   7       36.14       29.02      6.94 o 
   7   4   7        0.21        0.61      5.48 o 
  -9   5   7       24.61       33.41     10.26 o 
  -8   5   7        2.10        0.00      5.42 o 
  -7   5   7       46.83       49.32      8.43 o 
  -6   5   7       29.60       26.20      2.42 o 
  -5   5   7       17.76       20.82      4.11 o 
  -4   5   7      219.71      235.65     12.65 o 
  -3   5   7      178.21      194.67     13.58 o 
  -2   5   7       15.41       15.42      2.76 o 
  -1   5   7       50.82       53.96      3.72 o 
   0   5   7      297.57      280.67     10.44 o 
   1   5   7      370.31      394.24     14.03 o 
   2   5   7       37.87       54.76      7.04 o 
   3   5   7      210.06      203.39     13.60 o 
   4   5   7        5.54        3.32      4.16 o 
   5   5   7        7.90        7.02      4.96 o 
   6   5   7        0.37       11.66      7.98 o 
   7   5   7       11.24       20.97      8.95 o 
  -9   6   7        8.22       11.89      7.46 o 
  -8   6   7       14.68       10.86      6.03 o 
  -7   6   7        5.30       13.45      5.23 o 
  -6   6   7       57.44       57.91      4.90 o 
  -5   6   7      371.00      374.11     28.96 o 
  -4   6   7      252.60      252.40     14.63 o 
  -3   6   7       10.79        9.73      3.38 o 
  -2   6   7      127.70      127.35      6.58 o 
  -1   6   7      296.78      294.69     11.16 o 
   0   6   7      134.68      131.23      9.08 o 
   1   6   7        9.31       12.25      3.68 o 
   2   6   7       39.40       65.50      7.27 o 
   3   6   7       75.13       99.56      9.20 o 
   4   6   7        1.32        2.29      4.16 o 
   5   6   7       20.18       13.83      5.57 o 
   6   6   7       14.40        2.25      7.99 o 
   7   6   7       42.35       37.49      8.76 o 
  -8   7   7      119.98      123.29     13.55 o 
  -7   7   7       54.56       58.57      8.47 o 
  -6   7   7      209.11      209.38      9.23 o 
  -5   7   7      224.48      225.11     15.39 o 
  -4   7   7        4.54        5.57      4.18 o 
  -3   7   7       81.84       87.02      7.38 o 
  -2   7   7       70.66       68.90      6.18 o 
  -1   7   7       84.24       95.78      8.01 o 
   0   7   7        9.31        6.66      3.43 o 
   1   7   7        0.00        1.03      3.28 o 
   2   7   7        7.36        7.48      3.53 o 
   3   7   7       38.07       46.80      7.12 o 
   4   7   7        0.53       -1.45      5.00 o 
   5   7   7        3.67        3.30      7.23 o 
   6   7   7       11.10       23.35      9.43 o 
  -8   8   7      194.97      186.75     15.09 o 
  -7   8   7       52.72       51.74      7.69 o 
  -6   8   7       85.25       89.58      9.48 o 
  -5   8   7        3.70        1.34      2.53 o 
  -4   8   7       87.72       71.41      7.99 o 
  -3   8   7        0.73       25.26      4.77 o 
  -2   8   7       17.69       16.92      4.39 o 
  -1   8   7        4.60        5.61      3.82 o 
   0   8   7        0.35       -1.43      3.66 o 
   1   8   7      220.12      226.30     14.71 o 
   2   8   7        2.18        3.13      4.18 o 
   3   8   7       24.67       20.49      5.65 o 
   4   8   7       11.14       16.87      5.63 o 
   5   8   7        6.81        2.69      5.57 o 
   6   8   7       22.51       24.97      7.36 o 
  -7   9   7       19.96       21.35      6.91 o 
  -6   9   7      140.57      162.96     14.42 o 
  -5   9   7        3.87        1.84      3.79 o 
  -4   9   7       70.34       59.60      7.02 o 
  -3   9   7       15.94        3.99      3.80 o 
  -2   9   7       49.97       45.98      7.21 o 
  -1   9   7       51.88       56.49      6.47 o 
   0   9   7       67.96       65.86      7.57 o 
   1   9   7       81.68       75.90      7.69 o 
   2   9   7       24.22       32.84      7.75 o 
   3   9   7        6.53       10.67      4.81 o 
   4   9   7        3.29        7.69      5.61 o 
   5   9   7       29.33       42.22      8.24 o 
  -7  10   7        1.14        4.29      6.14 o 
  -6  10   7        0.54       -4.46      7.31 o 
  -5  10   7       25.42       18.56      2.97 o 
  -4  10   7        7.03        9.84      4.83 o 
  -3  10   7      144.15      120.89     10.07 o 
  -2  10   7       45.36       34.82      6.05 o 
  -1  10   7      122.95      115.30     10.00 o 
   0  10   7       14.60       18.13      6.39 o 
   1  10   7       21.39       19.17      6.05 o 
   2  10   7       41.71       46.29      8.59 o 
   3  10   7       68.26       48.48      8.15 o 
   4  10   7       22.46       12.65      7.25 o 
  -6  11   7       15.05       16.75      7.15 o 
  -5  11   7       37.59       41.40      7.73 o 
  -4  11   7       18.86       20.61      5.46 o 
  -3  11   7        1.20        3.22      4.64 o 
  -2  11   7       17.01        8.13      4.67 o 
  -1  11   7        0.04       -1.43      5.53 o 
   0  11   7        7.46        6.64      5.19 o 
   1  11   7        0.04        0.42      5.02 o 
   2  11   7      139.11      142.85     14.46 o 
   3  11   7       55.70       60.63      9.60 o 
  -5  12   7       51.13       57.20      8.80 o 
  -4  12   7        0.50       -1.16      3.53 o 
  -3  12   7        4.94        5.09      5.09 o 
  -2  12   7        0.64        1.03      4.71 o 
  -1  12   7        5.58        2.48      4.56 o 
   0  12   7        7.79       17.53      5.84 o 
   1  12   7        0.06       -3.15      7.75 o 
   2  12   7        4.90        0.84      5.44 o 
  -2  13   7       34.35       39.32      7.46 o 
  -1  13   7        3.15        1.26      5.63 o 
   0  13   7        0.38       -3.36      5.86 o 
  -1 -13   8       18.88       10.17      6.28 o 
   0 -13   8       13.12        2.61      6.33 o 
   1 -13   8       14.61        9.73      7.31 o 
  -4 -12   8        9.67       -4.69      5.53 o 
  -3 -12   8       88.66       88.85     13.70 o 
  -2 -12   8       52.93       31.56      7.73 o 
  -1 -12   8       43.65       44.59      8.01 o 
   0 -12   8        2.09        5.69      8.53 o 
   1 -12   8       10.11       10.17      8.19 o 
   2 -12   8       31.93       32.26     10.99 o 
   3 -12   8       48.75       54.03     13.78 o 
  -5 -11   8       11.03       17.23      7.02 o 
  -4 -11   8       11.07        4.25      4.90 o 
  -3 -11   8      112.37       87.34     12.19 o 
  -2 -11   8        3.31        2.37      4.73 o 
  -1 -11   8       13.52       11.26      5.84 o 
   0 -11   8       56.55       63.36      8.76 o 
   1 -11   8        0.00        1.43      3.82 o 
   2 -11   8        5.49        3.76      4.18 o 
   3 -11   8       16.95       14.65      5.28 o 
   4 -11   8       62.85       46.74      8.95 o 
  -6 -10   8        2.12        1.49      4.88 o 
  -5 -10   8        0.09        0.00      4.88 o 
  -4 -10   8       13.33       22.13      5.11 o 
  -3 -10   8       12.16        8.11      5.13 o 
  -2 -10   8       81.69      100.22      9.69 o 
  -1 -10   8       32.51       36.10      8.22 o 
   0 -10   8       89.63       79.96      6.47 o 
   1 -10   8        1.57       -0.24      4.33 o 
   2 -10   8       62.63       56.83      5.84 o 
   3 -10   8       50.10       43.84      8.63 o 
   4 -10   8        5.70       -4.23      4.23 o 
   5 -10   8        0.11       -6.41      6.64 o 
  -6  -9   8        2.30       -4.46      4.46 o 
  -5  -9   8       47.91       49.83      8.50 o 
  -4  -9   8        1.00        5.11      5.53 o 
  -3  -9   8      100.54       91.94      8.57 o 
  -1  -9   8       18.88       10.35      4.14 o 
   0  -9   8        0.49       -1.91      2.92 o 
   1  -9   8       82.55       71.64      5.61 o 
   2  -9   8       91.03      110.24      7.71 o 
   3  -9   8       47.65       37.83      7.50 o 
   4  -9   8        5.87       11.26      4.22 o 
   5  -9   8        2.39       10.49      8.66 o 
   6  -9   8       42.20       38.08      8.45 o 
  -7  -8   8      106.14      100.24     15.85 o 
  -6  -8   8       93.88       91.24      6.60 o 
  -5  -8   8       23.01       18.18      6.46 o 
  -4  -8   8       65.66       68.26      5.08 o 
  -3  -8   8       21.15       17.57      2.45 o 
  -2  -8   8      297.38      271.67     21.35 o 
  -1  -8   8        2.14       12.55      3.90 o 
   0  -8   8      348.17      359.64     14.14 o 
   1  -8   8       15.96       22.58      7.81 o 
   2  -8   8        1.79        0.42      3.10 o 
   3  -8   8       75.45       79.21      6.05 o 
   4  -8   8       44.72       68.06      9.52 o 
   5  -8   8        7.41       17.67      6.58 o 
   6  -8   8        1.50        5.44      7.02 o 
  -8  -7   8        1.01        3.78      5.46 o 
  -7  -7   8        5.48       17.72      7.50 o 
  -6  -7   8       56.91       51.62      4.53 o 
  -5  -7   8        1.43        0.98      2.73 o 
  -4  -7   8      260.54      244.17     21.57 o 
  -3  -7   8     1071.29     1054.30     88.62 o 
  -2  -7   8      509.13      503.05     17.66 o 
  -1  -7   8       24.19       22.71      1.69 o 
   0  -7   8      280.40      293.92     13.02 o 
   1  -7   8      270.84      287.68      7.14 o 
   2  -7   8      132.95      148.38      7.36 o 
   3  -7   8      148.95      164.39      5.28 o 
   4  -7   8        8.95        3.57      2.00 o 
   5  -7   8       17.58       19.33      6.30 o 
   6  -7   8      121.76      123.48     12.84 o 
   7  -7   8        3.18       14.77      6.49 o 
  -8  -6   8        0.95        3.15      5.02 o 
  -7  -6   8       10.72        5.63      6.66 o 
  -6  -6   8       77.28       73.71      4.96 o 
  -5  -6   8       49.05       48.07      3.60 o 
  -4  -6   8      143.63      133.32     10.39 o 
  -3  -6   8      205.04      199.65      5.58 o 
  -2  -6   8      344.24      376.73     10.88 o 
  -1  -6   8      219.94      221.05      8.30 o 
   0  -6   8      248.04      279.83      6.49 o 
   1  -6   8      507.06      524.54     11.73 o 
   2  -6   8        0.26        1.15      1.23 o 
   3  -6   8       86.06       87.68      3.73 o 
   4  -6   8      103.68       97.16      6.16 o 
   5  -6   8      105.23      114.73     13.00 o 
   6  -6   8       24.17       23.71      4.52 o 
   7  -6   8        7.10       -5.76      6.43 o 
  -9  -5   8        0.15        9.02      7.77 o 
  -8  -5   8       10.29       11.71      5.65 o 
  -7  -5   8        0.00        2.29      4.58 o 
  -6  -5   8       43.27       35.37      3.05 o 
  -5  -5   8       34.14       28.12      2.79 o 
  -4  -5   8      263.63      252.53      7.97 o 
  -3  -5   8      349.47      337.05      7.26 o 
  -2  -5   8       41.41       39.70      3.25 o 
  -1  -5   8      197.78      174.43     11.15 o 
   0  -5   8      797.27      829.92     19.75 o 
   1  -5   8      274.23      253.20      6.31 o 
   2  -5   8      219.65      229.42      6.42 o 
   3  -5   8      621.16      682.21     16.61 o 
   4  -5   8      134.78      134.10      6.14 o 
   5  -5   8        0.02        1.33      2.72 o 
   6  -5   8       43.52       41.14      4.98 o 
   7  -5   8        3.50        4.92      4.71 o 
  -9  -4   8       57.40       58.97      9.43 o 
  -8  -4   8       11.46        5.21      7.29 o 
  -7  -4   8      226.31      250.03     15.24 o 
  -6  -4   8       24.66       23.36      2.45 o 
  -5  -4   8       53.07       51.92      4.11 o 
  -4  -4   8      189.90      186.60      5.16 o 
  -3  -4   8      705.42      714.00     18.41 o 
  -2  -4   8      771.96      805.19     13.99 o 
  -1  -4   8       70.90       72.03      2.47 o 
   0  -4   8      818.45      857.53     14.92 o 
   1  -4   8        9.92        9.16      1.93 o 
   2  -4   8      253.68      264.43     20.23 o 
   3  -4   8      244.30      259.97     13.77 o 
   4  -4   8      341.25      346.28     12.07 o 
   5  -4   8       78.28       74.60      7.08 o 
   6  -4   8       89.63       95.95      8.70 o 
   7  -4   8      258.43      294.60     19.98 o 
  -9  -3   8       87.66       83.95     12.94 o 
  -8  -3   8      272.05      313.26     22.72 o 
  -7  -3   8       71.62       65.88      7.65 o 
  -6  -3   8       66.11       74.17      5.43 o 
  -5  -3   8      181.00      182.44      7.24 o 
  -4  -3   8      386.70      387.62      7.74 o 
  -3  -3   8       47.83       45.20      2.24 o 
  -2  -3   8        4.78        3.03      0.95 o 
  -1  -3   8      147.22      147.00      8.56 o 
   0  -3   8      507.38      535.79     29.79 o 
   1  -3   8      221.30      244.42      8.07 o 
   2  -3   8        3.85        3.08      1.72 o 
   3  -3   8       64.02       69.16      3.89 o 
   4  -3   8        0.34       -2.96      2.96 o 
   5  -3   8        8.05        6.28      3.64 o 
   6  -3   8       14.71       24.99      6.45 o 
   7  -3   8       42.74       28.47      6.07 o 
   8  -3   8       25.38       34.76      7.52 o 
  -9  -2   8       65.03       55.77      9.12 o 
  -8  -2   8      122.00      139.24     13.05 o 
  -7  -2   8        5.09       11.71      6.79 o 
  -6  -2   8       64.99       61.84      6.26 o 
  -5  -2   8      279.17      258.94      9.59 o 
  -4  -2   8       13.39       10.32      1.60 o 
  -3  -2   8      145.69      144.24      4.70 o 
  -2  -2   8       25.76       23.50      1.61 o 
  -1  -2   8      285.46      254.91      8.29 o 
   0  -2   8      111.28      108.04      5.28 o 
   1  -2   8       66.77       63.13      3.16 o 
   2  -2   8       17.53       14.79      3.93 o 
   3  -2   8      191.12      176.26      7.19 o 
   4  -2   8        0.54        5.36      3.09 o 
   5  -2   8      152.69      142.83     10.65 o 
   6  -2   8        0.03        3.03      4.04 o 
   7  -2   8       40.19       40.73      7.27 o 
   8  -2   8       26.11       20.66      9.33 o 
  -9  -1   8       15.09       11.75      6.81 o 
  -8  -1   8        2.21        0.00      4.73 o 
  -7  -1   8       81.10       84.48      8.20 o 
  -6  -1   8        0.21       -2.49      2.49 o 
  -5  -1   8      204.15      206.64      8.57 o 
  -4  -1   8      108.29      107.92      3.73 o 
  -3  -1   8      297.37      298.04     12.32 o 
  -2  -1   8        0.00       -0.02      1.38 o 
  -1  -1   8      154.38      146.92      4.76 o 
   0  -1   8      203.11      188.46      7.02 o 
   1  -1   8      128.02      130.81      5.45 o 
   2  -1   8      167.09      150.16      8.39 o 
   3  -1   8      101.73      108.04      5.51 o 
   4  -1   8       64.26       54.91      5.61 o 
   5  -1   8       45.14       41.36      5.53 o 
   6  -1   8       18.25       22.30      6.89 o 
   7  -1   8       46.73       55.75      9.29 o 
   8  -1   8        1.89        4.25      5.88 o 
  -8   0   8       21.41       20.64      6.33 o 
  -7   0   8       57.45       58.82      6.53 o 
  -6   0   8      225.84      220.55      8.20 o 
  -5   0   8        8.73        9.34      2.07 o 
  -4   0   8       23.10       23.43      1.72 o 
  -3   0   8       56.68       48.03      2.41 o 
  -2   0   8       27.56       18.48      2.08 o 
  -1   0   8      491.13      495.41     11.91 o 
   0   0   8       12.65       19.40      1.88 o 
   1   0   8       99.30      102.46      4.04 o 
   2   0   8      161.45      158.92      7.87 o 
   3   0   8       25.98       29.40      3.33 o 
   4   0   8      197.02      193.20     10.47 o 
   5   0   8       52.21       59.43      6.79 o 
   6   0   8       69.73       62.71      8.15 o 
   7   0   8       90.51       76.34     10.74 o 
   8   0   8       35.88       22.30      7.31 o 
  -9   1   8      162.23      157.54     15.11 o 
  -8   1   8       85.23       82.94      8.97 o 
  -7   1   8      176.76      190.41     12.21 o 
  -6   1   8        4.51        3.94      2.81 o 
  -5   1   8        4.57        3.49      0.77 o 
  -4   1   8       15.30       16.69      2.74 o 
  -3   1   8      168.49      159.02     11.02 o 
  -2   1   8       38.56       36.93      3.02 o 
  -1   1   8       58.92       58.59      4.20 o 
   0   1   8       90.84       99.81      4.68 o 
   1   1   8       87.47       99.68     11.21 o 
   2   1   8        9.26        9.47      2.75 o 
   3   1   8        8.20        7.29      3.34 o 
   4   1   8       72.28       80.32      7.92 o 
   5   1   8       21.44       14.86      4.96 o 
   6   1   8        0.49       -5.72      5.72 o 
   7   1   8       35.34       29.04      8.74 o 
   8   1   8        5.28        5.08      6.30 o 
  -9   2   8       38.86       44.82      9.33 o 
  -8   2   8       55.20       60.29      8.51 o 
  -7   2   8      252.27      276.19     17.65 o 
  -6   2   8        5.93        6.02      2.03 o 
  -5   2   8      379.48      393.96     12.73 o 
  -4   2   8      264.97      285.45     17.72 o 
  -3   2   8       96.46       98.91      3.74 o 
  -2   2   8       90.60       79.06      4.45 o 
  -1   2   8       24.11       25.72      2.71 o 
   0   2   8       25.28       15.56      2.43 o 
   1   2   8       17.31       26.33      5.10 o 
   2   2   8       97.06       89.00     11.29 o 
   3   2   8       14.67       17.90      6.05 o 
   4   2   8        0.29       -1.26      3.97 o 
   5   2   8       51.82       59.78      8.70 o 
   6   2   8        3.56        3.89      4.92 o 
   7   2   8        8.21        5.91      5.30 o 
  -9   3   8        0.00       -0.80      6.47 o 
  -8   3   8       75.79       98.37     11.10 o 
  -7   3   8      126.20      134.55     12.50 o 
  -6   3   8        0.30        4.25      1.85 o 
  -5   3   8        6.26       16.81      6.01 o 
  -4   3   8      238.27      235.99     14.48 o 
  -3   3   8      227.21      227.60      9.53 o 
  -2   3   8       63.79       66.83      5.70 o 
  -1   3   8      640.17      683.38     20.83 o 
   0   3   8        1.73        5.90      2.95 o 
   1   3   8      414.91      404.33     13.84 o 
   2   3   8        9.58       25.53      4.73 o 
   3   3   8       10.44        9.58      5.21 o 
   4   3   8       40.90       45.90      7.31 o 
   5   3   8      118.28      140.33     11.24 o 
   6   3   8       28.14       32.45      6.79 o 
   7   3   8       62.83       59.41     10.23 o 
  -9   4   8       37.13       50.56      9.06 o 
  -8   4   8       15.81       28.56      7.04 o 
  -7   4   8       20.27       17.67      5.02 o 
  -6   4   8       68.16       75.71      4.70 o 
  -5   4   8        5.33       29.80      5.21 o 
  -4   4   8       55.71       45.54      5.61 o 
  -3   4   8      394.95      620.86     28.08 o 
  -2   4   8      291.05      282.58     12.80 o 
  -1   4   8     1333.08     1383.59     39.71 o 
   0   4   8       58.99       82.35      5.25 o 
   1   4   8     1772.47     1973.50     73.61 o 
   2   4   8       22.23       25.80      5.57 o 
   3   4   8      228.96      267.00     18.03 o 
   4   4   8      119.31      126.78     10.05 o 
   5   4   8       12.19       15.57      5.19 o 
   6   4   8      107.99       89.96     11.12 o 
   7   4   8        0.64        5.93      6.35 o 
  -9   5   8        6.79        2.61      6.24 o 
  -8   5   8       39.42       52.47      8.85 o 
  -7   5   8        1.22        1.81      7.23 o 
  -6   5   8       17.66        7.40      4.81 o 
  -5   5   8       53.25       50.32     26.74 o 
  -4   5   8        3.32       13.97      4.20 o 
  -3   5   8      173.88      174.04     11.22 o 
  -2   5   8        6.04       75.52     11.33 o 
  -1   5   8      837.58      884.94     36.59 o 
   0   5   8     1054.91     1139.13     47.66 o 
   1   5   8      873.88      934.47     41.23 o 
   2   5   8       92.48       95.15      8.09 o 
   3   5   8      902.19      955.95     44.07 o 
   4   5   8        2.70        4.39      4.81 o 
   5   5   8      164.76      164.18     15.00 o 
   6   5   8        0.08       -3.91      5.78 o 
   7   5   8        2.94       -6.77      6.77 o 
  -8   6   8       29.24       45.49      8.45 o 
  -7   6   8       38.39       33.75      6.43 o 
  -6   6   8       14.20       17.04      5.21 o 
  -5   6   8       11.43        7.96      2.24 o 
  -4   6   8        8.09        6.18      3.99 o 
  -3   6   8      245.20      253.54     15.03 o 
  -2   6   8      921.06      954.23     41.33 o 
  -1   6   8        1.84       -3.19      3.19 o 
   0   6   8      305.60      324.96     17.06 o 
   1   6   8        6.25        4.29      3.47 o 
   2   6   8       32.57       31.12      6.03 o 
   3   6   8      110.83      107.13      9.65 o 
   4   6   8       63.90       62.35      9.22 o 
   5   6   8        0.16        8.32      5.82 o 
   6   6   8       12.45       15.47      7.02 o 
  -8   7   8      115.27      120.66     12.95 o 
  -7   7   8      175.84      173.16     14.56 o 
  -6   7   8       30.52       34.53      8.64 o 
  -5   7   8        4.76       -0.75      4.76 o 
  -4   7   8      354.09      342.15     18.13 o 
  -3   7   8      324.18      323.26     19.23 o 
  -2   7   8        2.56        2.98      3.59 o 
  -1   7   8        0.51       -3.40      3.40 o 
   0   7   8       22.56       25.47      5.27 o 
   1   7   8       39.74       40.26      6.37 o 
   2   7   8        3.26        5.21      3.95 o 
   3   7   8        0.32       -1.68      6.72 o 
   4   7   8       19.59       10.05      5.44 o 
   5   7   8       28.25       24.12      7.29 o 
   6   7   8        0.08        0.21      6.60 o 
  -8   8   8       11.64        9.33      7.29 o 
  -7   8   8       74.08       73.97      9.31 o 
  -6   8   8       96.13       84.56      9.08 o 
  -5   8   8       36.59       43.74      9.66 o 
  -4   8   8       58.86       59.47      6.79 o 
  -3   8   8       44.00       35.03      5.38 o 
  -2   8   8        2.26       -3.78      3.78 o 
  -1   8   8        1.89       -0.61      4.01 o 
   0   8   8       39.26       29.50      5.49 o 
   1   8   8        5.88        7.23      4.54 o 
   2   8   8       31.23       41.15      7.73 o 
   3   8   8       34.85       32.53      6.93 o 
   4   8   8        9.07       11.50      5.44 o 
   5   8   8       11.45        9.77      7.06 o 
  -7   9   8       56.61       83.03     11.20 o 
  -6   9   8       86.65       88.70      9.52 o 
  -5   9   8        0.61       -0.80      4.83 o 
  -4   9   8       77.38       71.01      8.41 o 
  -3   9   8      109.23      125.79      9.83 o 
  -2   9   8      177.62      153.78     12.67 o 
  -1   9   8       63.07       55.56      8.49 o 
   0   9   8        1.23        2.67      4.29 o 
   1   9   8        0.07        0.42      4.56 o 
   2   9   8       13.94       14.25      5.65 o 
   3   9   8        1.45       -7.35      7.35 o 
   4   9   8        0.19       -5.44      5.44 o 
  -6  10   8       72.23       74.70     10.78 o 
  -5  10   8       32.76       46.00      7.88 o 
  -4  10   8      116.75      131.97     11.70 o 
  -3  10   8        3.13        5.63      6.83 o 
  -2  10   8       42.79       32.66      6.26 o 
  -1  10   8       35.91       28.71      6.11 o 
   0  10   8       33.90       18.35      7.02 o 
   1  10   8        0.00       -0.21      5.21 o 
   2  10   8       48.29       52.68      7.98 o 
   3  10   8       51.54       38.18      8.39 o 
   4  10   8        0.42       13.34      9.81 o 
  -5  11   8        2.12        1.83      5.48 o 
  -4  11   8        0.23        2.82      7.48 o 
  -3  11   8        3.58        1.22      4.45 o 
  -2  11   8        4.32       11.58      7.52 o 
  -1  11   8        8.12       -1.24      6.98 o 
   0  11   8      112.49      101.35     11.85 o 
   1  11   8       15.84       24.71      7.33 o 
   2  11   8        0.05        3.78      6.30 o 
   3  11   8       12.29       12.97      7.33 o 
  -4  12   8       21.92       28.31      8.97 o 
  -3  12   8       39.71       46.50      8.17 o 
  -2  12   8       12.68        7.99      5.74 o 
  -1  12   8        4.03        7.67      5.38 o 
   0  12   8        5.28       11.07      6.47 o 
   1  12   8        0.46       -5.88      5.88 o 
  -3 -12   9        1.96        2.16      5.82 o 
  -2 -12   9       31.52       31.18      9.54 o 
  -1 -12   9       50.90       47.51      8.51 o 
   0 -12   9        9.21       21.31      8.13 o 
   1 -12   9        0.00       11.31      9.10 o 
   2 -12   9        8.64       11.20      7.61 o 
  -4 -11   9       16.50       11.81      6.45 o 
  -3 -11   9        1.90        6.03      5.82 o 
  -2 -11   9        4.48       10.82      6.49 o 
  -1 -11   9        3.43        2.18      6.75 o 
   0 -11   9        9.04        6.35      6.35 o 
   1 -11   9       48.77       67.46      7.21 o 
   2 -11   9       81.42       82.85     17.69 o 
   3 -11   9        3.52       -0.79      4.97 o 
  -5 -10   9        2.78        5.78      7.08 o 
  -4 -10   9        0.35       -6.22      6.22 o 
  -3 -10   9        2.62        4.52      4.73 o 
  -2 -10   9       11.95       13.60      5.19 o 
  -1 -10   9       15.15        3.91      5.00 o 
   0 -10   9        9.96       14.38      3.98 o 
   1 -10   9        9.71        0.93      6.20 o 
   2 -10   9        0.08       -2.11      3.64 o 
   3 -10   9        9.61       10.14      4.73 o 
   4 -10   9        2.87        3.16      4.66 o 
  -5  -9   9        2.49        8.34      4.50 o 
  -4  -9   9       18.58       12.86      4.29 o 
  -3  -9   9        9.01        1.51      5.36 o 
  -2  -9   9        5.27       11.85      4.52 o 
  -1  -9   9        8.93        4.64      3.68 o 
   0  -9   9       24.30       30.09      6.23 o 
   1  -9   9        0.13        0.76      4.94 o 
   2  -9   9       19.55       29.20      4.71 o 
   3  -9   9       70.96       70.16      7.19 o 
   4  -9   9        2.28       -5.49      5.49 o 
   5  -9   9       90.93       82.06     11.94 o 
  -7  -8   9        0.45       -3.51      6.62 o 
  -6  -8   9        1.60        0.00      3.70 o 
  -5  -8   9       94.20      100.72      9.93 o 
  -4  -8   9       34.24       28.97      3.11 o 
  -3  -8   9       52.60       51.84      5.78 o 
  -2  -8   9        2.40        3.52      1.41 o 
  -1  -8   9      297.18      310.98     11.75 o 
   0  -8   9       49.71       44.90     10.77 o 
   1  -8   9      127.70      121.25      6.97 o 
   2  -8   9        9.29       16.90      4.21 o 
   3  -8   9       80.46       75.69      6.56 o 
   4  -8   9        0.71        0.69      5.44 o 
   5  -8   9       16.53       15.23      9.54 o 
   6  -8   9       23.15       18.39      8.62 o 
  -7  -7   9        8.98        4.75      6.83 o 
  -6  -7   9      448.43      460.60     45.55 o 
  -5  -7   9      371.51      375.97     26.88 o 
  -4  -7   9       48.59       37.41      3.62 o 
  -3  -7   9       14.44       15.57      2.43 o 
  -2  -7   9       71.21       67.51      3.16 o 
  -1  -7   9       95.06      102.38      4.45 o 
   0  -7   9       24.34       19.51      3.20 o 
   1  -7   9        3.22        3.35      1.66 o 
   2  -7   9      423.77      473.53     13.76 o 
   3  -7   9       55.76       54.36      4.18 o 
   4  -7   9        2.07        0.23      7.42 o 
   5  -7   9      196.77      195.14     18.09 o 
   6  -7   9       98.56       94.00     12.17 o 
  -8  -6   9        0.95       -4.16      8.32 o 
  -7  -6   9        0.24       -6.20      6.20 o 
  -6  -6   9        1.66        1.25      3.43 o 
  -5  -6   9       24.57       16.39      2.44 o 
  -4  -6   9      236.61      230.75     10.18 o 
  -3  -6   9      300.54      302.08      8.61 o 
  -2  -6   9      526.99      559.06     21.65 o 
  -1  -6   9     1155.43     1250.21     30.55 o 
   0  -6   9       61.70       65.96      3.17 o 
   1  -6   9      632.20      660.26     15.38 o 
   2  -6   9      326.37      343.98     10.51 o 
   3  -6   9      687.14      745.31     23.90 o 
   4  -6   9      167.28      185.80      9.12 o 
   5  -6   9       13.25       15.99      5.97 o 
   6  -6   9        0.79       -0.44      6.01 o 
  -8  -5   9        1.78        3.53      5.19 o 
  -7  -5   9       16.49       17.13      7.02 o 
  -6  -5   9       20.44       14.18      4.08 o 
  -5  -5   9        0.57        1.50      1.97 o 
  -4  -5   9        5.68       -1.31      1.80 o 
  -3  -5   9      129.18      143.71      4.23 o 
  -2  -5   9      108.65      106.60      3.57 o 
  -1  -5   9      614.34      632.98     15.79 o 
   0  -5   9        1.86        2.31      1.41 o 
   1  -5   9      760.23      815.94     18.91 o 
   2  -5   9      126.91      139.80      6.99 o 
   3  -5   9      501.42      562.76     15.07 o 
   4  -5   9        7.12        2.83      6.41 o 
   5  -5   9       26.27       21.00      3.85 o 
   6  -5   9        5.61        7.68      3.57 o 
   7  -5   9       50.86       40.52     11.19 o 
  -8  -4   9       10.02        1.03      5.59 o 
  -7  -4   9      160.42      180.39     14.50 o 
  -6  -4   9      206.81      221.91     15.05 o 
  -5  -4   9        2.08        0.59      1.52 o 
  -4  -4   9      347.99      345.17      7.52 o 
  -3  -4   9       21.89       21.20      1.63 o 
  -2  -4   9      719.75      735.60     19.16 o 
  -1  -4   9      623.53      605.71     16.18 o 
   0  -4   9       44.29       42.34      2.48 o 
   1  -4   9      218.56      207.13     10.23 o 
   2  -4   9      872.39      960.49     27.60 o 
   3  -4   9        7.60        9.59      7.58 o 
   4  -4   9      172.70      178.01     10.93 o 
   5  -4   9      162.53      166.52     11.03 o 
   6  -4   9      248.43      270.47     17.71 o 
   7  -4   9       22.79       14.82      6.91 o 
  -9  -3   9       18.08       15.97      7.46 o 
  -8  -3   9       78.73       94.42     12.21 o 
  -7  -3   9       17.40       17.27      5.55 o 
  -6  -3   9      587.30      607.92     29.97 o 
  -5  -3   9     1288.00     1457.79     61.57 o 
  -4  -3   9       32.10       33.58      2.20 o 
  -3  -3   9      995.26     1055.30     28.23 o 
  -2  -3   9       90.73       89.41      3.29 o 
  -1  -3   9       99.60      102.75      3.72 o 
   0  -3   9        1.24        2.31      1.55 o 
   1  -3   9       24.59       24.30      5.99 o 
   2  -3   9        2.01        3.49      1.83 o 
   3  -3   9       87.24      101.16      7.75 o 
   4  -3   9        0.15        4.33      3.51 o 
   5  -3   9      361.70      381.32     20.80 o 
   6  -3   9      148.71      145.06     13.62 o 
   7  -3   9       25.99       20.66      8.11 o 
  -9  -2   9        1.40        1.85      9.08 o 
  -8  -2   9       59.88       43.23      8.24 o 
  -7  -2   9       50.05       43.25      6.98 o 
  -6  -2   9       28.78       25.30      6.53 o 
  -5  -2   9        4.07        6.45      2.66 o 
  -4  -2   9      246.73      236.81      6.40 o 
  -3  -2   9        5.94        8.81      1.85 o 
  -2  -2   9        9.35        6.61      1.80 o 
  -1  -2   9        3.66        6.65      1.60 o 
   0  -2   9        0.79        2.18      2.08 o 
   1  -2   9        1.32        0.74      2.10 o 
   2  -2   9      240.41      241.01     15.68 o 
   3  -2   9        6.18        5.55      3.76 o 
   4  -2   9       58.05       58.34      6.03 o 
   5  -2   9       13.26       10.88      4.31 o 
   6  -2   9       19.53       14.84      5.69 o 
   7  -2   9       29.24       19.86      6.70 o 
  -9  -1   9        8.55       10.70      7.00 o 
  -8  -1   9       25.88        3.89      4.92 o 
  -7  -1   9       11.64        1.64      4.48 o 
  -6  -1   9       18.70       19.18      3.02 o 
  -5  -1   9       89.66       89.96      5.49 o 
  -4  -1   9       79.22       76.61      3.11 o 
  -3  -1   9      483.04      514.83     12.84 o 
  -2  -1   9        0.11        0.02      1.68 o 
  -1  -1   9       29.61       26.13      3.52 o 
   0  -1   9       19.26       18.10      1.87 o 
   1  -1   9       25.25       50.87     11.90 o 
   2  -1   9       46.82       48.29      3.39 o 
   3  -1   9       45.89       63.92      6.91 o 
   4  -1   9        2.77        1.26      3.55 o 
   5  -1   9       21.61       20.20      6.39 o 
   6  -1   9       17.25        7.96      5.11 o 
   7  -1   9        8.41       -1.62      5.49 o 
  -9   0   9        3.15        7.78      6.54 o 
  -8   0   9        0.14        6.53      7.96 o 
  -7   0   9        2.61        1.22      6.11 o 
  -6   0   9       12.69       11.91      3.51 o 
  -5   0   9       91.19       84.56      3.34 o 
  -4   0   9       80.86       82.71      4.26 o 
  -3   0   9        8.10       11.32      1.67 o 
  -2   0   9        7.00        3.91      2.01 o 
  -1   0   9       56.06       52.81      4.36 o 
   0   0   9        3.92        5.52      1.60 o 
   1   0   9       93.67       82.99      3.92 o 
   2   0   9        2.02        2.47      1.97 o 
   3   0   9       30.19       28.39      5.86 o 
   4   0   9        3.19        3.13      3.97 o 
   5   0   9        4.50        5.59      5.80 o 
   6   0   9        0.67       -3.49      4.50 o 
   7   0   9       39.64       44.84      8.36 o 
  -9   1   9       10.47        0.00      6.53 o 
  -8   1   9      118.23      112.63     12.63 o 
  -7   1   9       75.67       86.56     10.97 o 
  -6   1   9       24.78       39.29      7.84 o 
  -5   1   9       53.12       51.04      2.69 o 
  -4   1   9        5.82        6.26      3.22 o 
  -3   1   9       16.13       20.10      3.03 o 
  -2   1   9       15.81        9.61      1.57 o 
  -1   1   9       16.93       14.51      1.86 o 
   0   1   9        0.99        3.67      2.08 o 
   1   1   9       84.38       85.87      5.10 o 
   2   1   9       10.64       11.12      4.73 o 
   3   1   9       41.40       41.94      5.44 o 
   4   1   9        0.47        2.92      4.18 o 
   5   1   9        8.06       13.30      6.43 o 
   6   1   9        4.00        3.30      5.15 o 
   7   1   9        0.70        3.26      6.33 o 
  -9   2   9       25.80       24.35      7.71 o 
  -8   2   9        0.06        8.51      8.30 o 
  -7   2   9      254.42      253.03     16.66 o 
  -6   2   9      264.14      253.74     11.79 o 
  -5   2   9      104.33      108.83      5.73 o 
  -4   2   9        2.79        3.11      0.73 o 
  -3   2   9        7.60        5.76      4.61 o 
  -2   2   9       17.78       14.28      2.51 o 
  -1   2   9        0.15        0.83      2.13 o 
   0   2   9        0.02        5.27      2.45 o 
   1   2   9        1.50       -0.40      3.03 o 
   2   2   9        2.16        0.21      3.09 o 
   3   2   9       29.17       36.94      6.68 o 
   4   2   9        5.82       19.67      6.70 o 
   5   2   9       13.84       17.27      6.03 o 
   6   2   9        1.64       -2.48      5.36 o 
   7   2   9        0.01       -5.74      5.74 o 
  -9   3   9       12.02       14.35      7.48 o 
  -8   3   9        1.83        7.67      8.07 o 
  -7   3   9       80.97       92.53     10.09 o 
  -6   3   9      170.07      181.56     13.15 o 
  -5   3   9      198.14      195.37     13.53 o 
  -4   3   9        5.03        3.42      5.02 o 
  -3   3   9       30.81       21.04      4.62 o 
  -2   3   9      288.11      297.48     15.13 o 
  -1   3   9       99.78       99.77      7.61 o 
   0   3   9       44.95       59.37      7.21 o 
   1   3   9        9.03        3.03      3.24 o 
   2   3   9        6.52       -0.42      3.51 o 
   3   3   9       74.18       73.49      9.20 o 
   4   3   9        6.86       11.73      4.41 o 
   5   3   9       23.41       29.40      6.89 o 
   6   3   9       24.03       27.11      7.04 o 
   7   3   9       89.89      100.15     12.36 o 
  -9   4   9       14.91       16.54      8.28 o 
  -8   4   9        7.66       -3.83      5.84 o 
  -7   4   9       24.32       29.59      6.85 o 
  -6   4   9        3.42       -1.01      4.43 o 
  -5   4   9      165.29      160.76     12.10 o 
  -4   4   9      598.01      627.84     29.57 o 
  -3   4   9        2.05        7.38      4.20 o 
  -2   4   9       63.50       58.36      6.39 o 
  -1   4   9      202.83      191.65     11.05 o 
   0   4   9      324.17      311.24     16.01 o 
   1   4   9        0.86        0.82      3.24 o 
   2   4   9      107.50       99.59      8.70 o 
   3   4   9       10.51        9.83      5.02 o 
   4   4   9       85.05       72.35      8.81 o 
   5   4   9       54.97       56.38     10.04 o 
   6   4   9       50.65       64.89     12.44 o 
  -8   5   9        0.01        9.67      6.45 o 
  -7   5   9        0.47       -1.60      5.23 o 
  -6   5   9        1.33        1.01      4.43 o 
  -5   5   9       42.36       40.49      6.62 o 
  -4   5   9       11.83        4.01      3.80 o 
  -3   5   9       73.82       70.17      7.00 o 
  -2   5   9        0.60        0.00      3.59 o 
  -1   5   9      948.38      965.11     42.47 o 
   0   5   9      109.27      115.87      8.68 o 
   1   5   9     1454.21     1594.34     66.45 o 
   2   5   9       17.40        4.77      4.98 o 
   3   5   9      500.97      609.96     34.99 o 
   4   5   9       12.67       17.84      6.09 o 
   5   5   9      191.10      199.40     17.82 o 
   6   5   9       22.92       19.52      9.75 o 
  -8   6   9        0.01       -6.45      8.26 o 
  -7   6   9        0.44       -5.44      5.63 o 
  -6   6   9       24.40       17.88      8.03 o 
  -5   6   9       16.22       24.44      5.42 o 
  -4   6   9      282.63      285.16     16.31 o 
  -3   6   9       67.97       66.89      8.38 o 
  -2   6   9        5.65        0.19      3.59 o 
  -1   6   9       59.21       48.88      6.39 o 
   0   6   9      234.62      245.72     15.44 o 
   1   6   9      338.06      360.33     19.00 o 
   2   6   9       21.35       26.60      5.61 o 
   3   6   9      118.78      115.58     10.93 o 
   4   6   9       29.07       20.17      6.30 o 
   5   6   9      275.02      354.05     24.36 o 
  -8   7   9        0.91       -7.08      7.08 o 
  -7   7   9        3.80       -1.81      5.86 o 
  -6   7   9        2.75        7.44      5.44 o 
  -5   7   9      121.59      122.43     10.67 o 
  -4   7   9       59.35       50.69      7.40 o 
  -3   7   9       16.03       12.94      4.77 o 
  -2   7   9       51.74       53.54      6.58 o 
  -1   7   9      183.37      178.52     14.27 o 
   0   7   9       40.43       34.63      7.50 o 
   1   7   9        1.43       -3.91      3.91 o 
   2   7   9       56.41       48.80      8.15 o 
   3   7   9        9.51        3.15      5.25 o 
   4   7   9       18.62       18.07      9.04 o 
   5   7   9        9.37        6.49      7.33 o 
  -7   8   9       32.76       27.70      6.68 o 
  -6   8   9       97.42       85.42     10.09 o 
  -5   8   9       29.37       28.68      7.02 o 
  -4   8   9        4.99        8.59      6.79 o 
  -3   8   9        0.13        5.57      5.78 o 
  -2   8   9       11.35       21.96      6.79 o 
  -1   8   9        0.01       -4.43      4.43 o 
   0   8   9       34.64       35.85      7.54 o 
   1   8   9        7.75       10.13      5.17 o 
   2   8   9       35.88       55.23     10.05 o 
   3   8   9        0.00       -5.69      5.69 o 
   4   8   9        0.00       -6.30      6.30 o 
  -6   9   9        0.01        2.63      6.07 o 
  -5   9   9        0.52        5.23      7.63 o 
  -4   9   9       29.44       27.04      6.60 o 
  -3   9   9        0.05        5.80      4.41 o 
  -2   9   9        2.35        4.41      4.62 o 
  -1   9   9       11.54       11.54      5.06 o 
   0   9   9        0.05       -1.85      6.35 o 
   1   9   9       24.86       27.23      6.66 o 
   2   9   9        5.64        8.60      6.09 o 
   3   9   9        8.63        4.64      8.62 o 
   4   9   9       58.17       66.76     12.19 o 
  -5  10   9       42.38       59.72      9.69 o 
  -4  10   9        0.24       -5.02      5.02 o 
  -3  10   9       51.73       67.73      9.65 o 
  -2  10   9      142.81      175.11     14.81 o 
  -1  10   9       34.65       53.84     10.42 o 
   0  10   9        1.00       -0.61      5.36 o 
   1  10   9        3.28       -3.76      5.23 o 
   2  10   9       38.56       43.54      8.41 o 
   3  10   9        9.59        4.01      6.94 o 
  -4  11   9       23.03       33.16      7.69 o 
  -3  11   9        9.28        1.62      5.27 o 
  -2  11   9       11.98        5.49      5.91 o 
  -1  11   9        0.03        6.58      5.76 o 
   0  11   9        3.28        2.29      5.61 o 
   1  11   9        1.07       12.17      6.93 o 
  -1 -12  10       59.03       76.22     10.99 o 
   0 -12  10       39.41       45.41     10.15 o 
  -3 -11  10      110.04      112.72     12.44 o 
  -2 -11  10       17.99       16.10      6.32 o 
  -1 -11  10       13.09       24.46      7.65 o 
   0 -11  10       52.32       61.02      6.50 o 
   1 -11  10       26.43       24.25      5.67 o 
   2 -11  10        0.00       -3.60      5.52 o 
  -4 -10  10        0.76        0.00      6.70 o 
  -2 -10  10        1.60        8.45      5.21 o 
  -1 -10  10       23.46       29.83      5.45 o 
   0 -10  10        1.03        0.88      6.24 o 
   1 -10  10       30.73       40.75      5.87 o 
   2 -10  10       31.24       25.31      5.98 o 
   3 -10  10       16.21       25.62     10.84 o 
  -5  -9  10        0.64        9.86      6.01 o 
  -4  -9  10        2.43        4.08      6.22 o 
  -3  -9  10       21.74       21.92      6.45 o 
  -1  -9  10        3.41        5.69      4.30 o 
   0  -9  10      103.16      110.73      7.36 o 
   1  -9  10        7.58        5.04      4.46 o 
   2  -9  10        4.53        5.84      4.07 o 
   3  -9  10        7.60       11.41      6.39 o 
   4  -9  10        0.05        7.35      7.57 o 
  -4  -8  10       11.65        7.88      5.53 o 
  -3  -8  10        1.08       -1.93      3.42 o 
  -2  -8  10       82.42       83.07      7.39 o 
  -1  -8  10        5.03        5.48      3.18 o 
   0  -8  10        2.23        3.03      5.07 o 
   1  -8  10        1.63       -0.38      3.32 o 
   2  -8  10       62.24       58.64      5.84 o 
   3  -8  10        0.25       -1.35      5.67 o 
   4  -8  10       11.86        3.42      9.10 o 
   5  -8  10        1.15        7.52      6.83 o 
  -7  -7  10       71.10       79.45      9.73 o 
  -6  -7  10        0.58       -3.70      4.12 o 
  -5  -7  10        6.98        4.25      3.69 o 
  -4  -7  10        0.06        0.21      2.09 o 
  -3  -7  10       86.02       89.49      5.37 o 
  -2  -7  10        0.04        2.41      1.74 o 
  -1  -7  10        0.29       -1.35      1.35 o 
   0  -7  10      280.15      326.77      9.88 o 
   1  -7  10       59.34       58.03      3.56 o 
   2  -7  10       12.87       13.60      7.59 o 
   3  -7  10        9.81       11.89      5.84 o 
   4  -7  10       23.00       30.15      7.19 o 
   5  -7  10        6.47       13.05      6.98 o 
  -7  -6  10        2.74       -1.64      4.33 o 
  -6  -6  10       11.46       20.15      4.52 o 
  -5  -6  10        0.01       -0.13      2.37 o 
  -4  -6  10        0.34        0.42      2.69 o 
  -3  -6  10      660.23      719.90     17.51 o 
  -2  -6  10      541.80      589.12     16.10 o 
  -1  -6  10       58.74       54.00      3.09 o 
   0  -6  10       28.27       31.92      2.23 o 
   1  -6  10      306.91      318.16     12.46 o 
   2  -6  10       92.36       97.72      6.22 o 
   3  -6  10      185.31      194.81      8.58 o 
   4  -6  10        6.16        7.28      3.32 o 
   5  -6  10       18.51        9.56      6.45 o 
   6  -6  10      179.34      170.89     17.17 o 
  -8  -5  10       63.10       53.82      9.33 o 
  -7  -5  10       10.16       10.51      5.36 o 
  -6  -5  10        6.61        3.91      4.31 o 
  -5  -5  10       43.07       42.96      3.48 o 
  -4  -5  10       77.14       80.00      5.27 o 
  -3  -5  10       52.08       51.49      3.45 o 
  -2  -5  10       30.92       24.32      2.39 o 
  -1  -5  10      335.59      350.19     16.38 o 
   0  -5  10      169.98      177.32      5.69 o 
   1  -5  10      708.27      752.29     27.32 o 
   2  -5  10      153.58      173.76      7.34 o 
   3  -5  10      219.43      226.39     10.69 o 
   4  -5  10        0.03       -3.37      3.37 o 
   5  -5  10      263.16      272.72     14.10 o 
   6  -5  10       61.49       69.39     10.11 o 
  -8  -4  10       13.11       17.36      8.68 o 
  -7  -4  10       57.66       79.29     10.72 o 
  -6  -4  10      130.52      116.75      9.48 o 
  -5  -4  10       42.34       38.88      5.53 o 
  -4  -4  10       77.40       72.15      4.19 o 
  -3  -4  10      122.67      117.36      5.47 o 
  -2  -4  10      248.34      256.17     10.81 o 
  -1  -4  10        6.56        1.83      1.47 o 
   0  -4  10      990.06     1082.92     59.93 o 
   1  -4  10      175.29      178.34      6.78 o 
   2  -4  10        5.96        5.02      2.92 o 
   3  -4  10      348.60      359.21     20.40 o 
   4  -4  10      170.96      173.34     11.20 o 
   5  -4  10       13.90        7.56      5.51 o 
   6  -4  10        7.06        3.66      9.54 o 
  -8  -3  10        0.04       -5.36      5.36 o 
  -7  -3  10      102.81      119.25     11.96 o 
  -6  -3  10       48.19       53.27      6.77 o 
  -5  -3  10      195.42      193.41     12.55 o 
  -4  -3  10      291.81      304.03     10.72 o 
  -3  -3  10      194.43      208.47      6.87 o 
  -2  -3  10      223.70      245.22      6.97 o 
  -1  -3  10      240.10      251.78     14.65 o 
   0  -3  10      352.85      380.34     30.26 o 
   1  -3  10       59.92       72.10      4.53 o 
   2  -3  10       43.14       42.09      5.02 o 
   3  -3  10        8.15       17.78      4.60 o 
   4  -3  10      265.32      266.79     17.34 o 
   5  -3  10       54.04       47.01      6.79 o 
   6  -3  10       33.41       30.97      5.91 o 
  -8  -2  10       29.04       21.20      7.00 o 
  -7  -2  10       34.91       22.15      6.98 o 
  -6  -2  10        9.71        1.83      3.68 o 
  -5  -2  10      343.58      353.40     18.30 o 
  -4  -2  10       85.38       88.76      4.32 o 
  -3  -2  10      115.91      107.46      3.90 o 
  -2  -2  10       29.67       22.77      1.99 o 
  -1  -2  10      152.36      132.68     11.32 o 
   0  -2  10       43.12       32.66      3.65 o 
   1  -2  10        7.47       11.31      3.29 o 
   2  -2  10        4.58       18.85      3.31 o 
   3  -2  10       73.62       98.03      8.20 o 
   4  -2  10        0.66        1.26      5.00 o 
   5  -2  10       63.49       56.57      6.83 o 
   6  -2  10        4.72       12.48      7.98 o 
  -9  -1  10       19.39       20.57      7.00 o 
  -8  -1  10       64.39       85.15     10.07 o 
  -7  -1  10       39.31       39.49      6.96 o 
  -6  -1  10       35.13       47.97      6.75 o 
  -5  -1  10      150.14      154.85     17.83 o 
  -4  -1  10       22.88       19.89      2.52 o 
  -3  -1  10      202.34      207.10      8.22 o 
  -2  -1  10       23.61       42.76     10.67 o 
  -1  -1  10      194.96      203.90     19.34 o 
   0  -1  10      346.72      325.25     13.24 o 
   1  -1  10       60.02       69.03      6.50 o 
   2  -1  10       20.15       19.04      4.14 o 
   3  -1  10      182.25      191.14     13.47 o 
   4  -1  10       89.37       89.33      9.23 o 
   5  -1  10       10.03       16.18      5.80 o 
   6  -1  10       10.66       23.64      5.76 o 
  -9   0  10        1.41        7.17      7.17 o 
  -8   0  10        3.19       14.73      6.94 o 
  -7   0  10        0.60        0.21      4.48 o 
  -6   0  10       26.72       19.14      7.14 o 
  -5   0  10       27.25       22.05      3.76 o 
  -4   0  10       11.62       11.21      2.23 o 
  -3   0  10       14.72       13.00      4.43 o 
  -2   0  10      399.73      378.58     16.89 o 
  -1   0  10       40.35       34.66      2.87 o 
   0   0  10      185.34      154.01     10.95 o 
   1   0  10        4.10        6.05      4.64 o 
   2   0  10      249.57      237.77     13.36 o 
   3   0  10        3.34        3.55      5.23 o 
   4   0  10        1.41       -0.21      5.67 o 
   5   0  10       63.21       50.16      7.71 o 
   6   0  10       94.69       91.81     10.34 o 
  -9   1  10       18.90       15.93      7.96 o 
  -8   1  10        3.00       -8.36      8.36 o 
  -7   1  10       30.26       26.25      6.11 o 
  -6   1  10      264.13      310.80     17.21 o 
  -5   1  10        3.60        3.56      1.75 o 
  -4   1  10      142.65      135.92     10.57 o 
  -3   1  10        5.07        5.65      3.43 o 
  -2   1  10      481.20      456.66     18.12 o 
  -1   1  10        4.78        7.16      4.36 o 
   0   1  10      186.88      188.14      8.49 o 
   1   1  10       30.47       31.27      3.51 o 
   2   1  10       86.22       80.90      7.25 o 
   3   1  10       95.49       85.72      7.98 o 
   4   1  10        0.09       -1.47      4.62 o 
   5   1  10        1.87       -0.84      5.02 o 
   6   1  10       46.40       46.38     10.36 o 
  -8   2  10       20.07       16.87      8.95 o 
  -7   2  10        9.24        7.10      5.48 o 
  -6   2  10       71.11       73.17      9.14 o 
  -5   2  10       14.73       11.94      4.66 o 
  -4   2  10        7.87        5.34      1.24 o 
  -3   2  10       32.79       28.21      2.32 o 
  -2   2  10        0.02        2.96      2.18 o 
  -1   2  10       12.78       12.36      3.40 o 
   0   2  10       13.89        5.21      3.00 o 
   1   2  10        0.39        0.82      3.24 o 
   2   2  10       18.58        4.12      5.36 o 
   3   2  10       80.31       79.68      9.84 o 
   4   2  10        1.91        1.47      4.62 o 
   5   2  10       18.07        7.12      5.86 o 
   6   2  10       18.75        1.66      6.43 o 
  -8   3  10       35.07       26.35      9.33 o 
  -7   3  10       28.30       27.95      7.69 o 
  -6   3  10        6.64        5.46      6.07 o 
  -5   3  10      106.27      101.75      9.31 o 
  -4   3  10      247.16      247.06     11.20 o 
  -3   3  10        9.37       12.23      4.22 o 
  -2   3  10       10.51        8.59      3.59 o 
  -1   3  10       91.56       74.31      7.19 o 
   0   3  10        0.01        1.79      3.61 o 
   1   3  10       30.73       29.25      6.11 o 
   2   3  10       59.31       53.94      7.65 o 
   3   3  10        9.79        0.42      3.76 o 
   4   3  10        0.90        4.41      5.25 o 
   5   3  10        3.18       14.88      6.49 o 
   6   3  10        0.02        0.00      8.53 o 
  -8   4  10        1.35       -5.06      6.28 o 
  -7   4  10      103.50      109.36     11.14 o 
  -6   4  10        2.26        2.02      4.45 o 
  -5   4  10        1.40        0.40      4.24 o 
  -4   4  10       60.56       51.21      8.85 o 
  -3   4  10      473.75      436.65     23.43 o 
  -2   4  10       49.66       44.84      6.39 o 
  -1   4  10      313.77      321.16     19.29 o 
   0   4  10      115.33      122.22     10.28 o 
   1   4  10       26.08       19.56      5.09 o 
   2   4  10        1.01       -4.14      4.14 o 
   3   4  10        4.71        1.05      4.41 o 
   4   4  10       31.12       29.25      6.32 o 
   5   4  10       27.27       16.58      6.51 o 
   6   4  10       13.38       13.76      7.50 o 
  -8   5  10        3.75        4.04      6.47 o 
  -7   5  10       33.26       41.80      8.28 o 
  -6   5  10        1.63        1.01      5.04 o 
  -5   5  10        2.77        0.00      4.22 o 
  -4   5  10       20.19       25.45      5.61 o 
  -3   5  10       27.06       17.17      5.38 o 
  -2   5  10      378.03      435.08     22.34 o 
  -1   5  10      223.86      211.99     13.66 o 
   0   5  10      134.26      129.61     11.92 o 
   1   5  10      319.43      314.64     19.75 o 
   2   5  10       71.69       83.64      9.77 o 
   3   5  10      104.13       90.87     10.72 o 
   4   5  10       20.35       11.37      6.53 o 
   5   5  10       60.10       64.68      9.88 o 
  -7   6  10      110.19      125.39     14.77 o 
  -6   6  10        6.03        3.22      5.44 o 
  -5   6  10        0.30       11.64      7.23 o 
  -4   6  10        1.45        6.20      4.81 o 
  -3   6  10        0.73        1.20      4.58 o 
  -2   6  10       13.39       15.72      4.77 o 
  -1   6  10      380.02      368.57     22.78 o 
   0   6  10        9.19       11.10      4.66 o 
   1   6  10      463.25      447.24     26.65 o 
   2   6  10       21.12       18.74      6.24 o 
   3   6  10      447.27      517.20     30.28 o 
   4   6  10       16.64       14.96      7.38 o 
   5   6  10       61.50       50.22     10.09 o 
  -7   7  10        0.08       -6.26      6.26 o 
  -6   7  10        1.71       -1.41      5.44 o 
  -5   7  10        1.70       -0.80      4.81 o 
  -4   7  10       26.82       27.59      6.79 o 
  -3   7  10        0.58        6.98      4.98 o 
  -2   7  10       96.06       99.10      9.81 o 
  -1   7  10       20.70       23.87      7.23 o 
   0   7  10        0.57       -2.63      4.67 o 
   1   7  10        0.09       -6.60      6.60 o 
   2   7  10       31.65       25.49      6.28 o 
   3   7  10       12.99       -1.47      5.69 o 
   4   7  10       39.02       32.26      8.43 o 
  -6   8  10        0.04        1.01      5.44 o 
  -5   8  10        6.94       -3.61      5.42 o 
  -4   8  10       18.84       16.20      6.20 o 
  -3   8  10       18.42       19.77      7.59 o 
  -2   8  10        1.24        4.01      6.81 o 
  -1   8  10       59.18       59.68      8.28 o 
   0   8  10       11.98       12.25      5.91 o 
   1   8  10       28.00       20.72      6.22 o 
   2   8  10       15.39       12.99      9.22 o 
   3   8  10        3.42       -4.43      6.12 o 
  -5   9  10       13.11        4.43      6.03 o 
  -4   9  10        1.13        3.61      5.61 o 
  -3   9  10       18.91       19.23      5.61 o 
  -2   9  10        1.09       -0.21      4.43 o 
  -1   9  10        1.31       -2.02      4.87 o 
   0   9  10        0.80       13.15      6.16 o 
   1   9  10        5.66       -1.66      5.84 o 
   2   9  10       16.58       19.98      6.73 o 
   3   9  10        4.30       16.47      7.17 o 
  -4  10  10        7.03        5.04      6.24 o 
  -3  10  10        0.17        5.44      6.05 o 
  -2  10  10        0.93       -2.23      6.07 o 
  -1  10  10        4.11        1.43      5.72 o 
   0  10  10       61.63       67.87      9.94 o 
   1  10  10        6.88        5.65      6.70 o 
  -2  11  10        0.29       16.94      8.78 o 
  -1  11  10       19.11       12.78      7.21 o 
  -2 -11  11      120.02      143.44     13.01 o 
  -1 -11  11       20.33       31.71      8.11 o 
   0 -11  11        7.01        5.24      5.34 o 
  -4 -10  11        6.41       -3.24      7.78 o 
  -3 -10  11        4.00       11.91      7.36 o 
  -2 -10  11       86.82       84.94     10.68 o 
  -1 -10  11       26.68       31.44      5.87 o 
   0 -10  11        2.28       11.94      6.41 o 
   1 -10  11        2.10        4.56      4.37 o 
   2 -10  11      220.09      282.13     22.38 o 
  -3  -9  11       63.99       72.31      9.06 o 
  -2  -9  11       30.40       25.33      6.14 o 
  -1  -9  11        2.04       -4.73      4.73 o 
   0  -9  11        0.00        1.44      8.28 o 
   1  -9  11        2.38        1.89      6.55 o 
   2  -9  11       31.75       29.27      8.39 o 
   3  -9  11       52.39       61.97     11.22 o 
  -4  -8  11        7.98        9.75      4.66 o 
  -3  -8  11       99.39      106.54      9.41 o 
  -2  -8  11        3.93        6.09      3.30 o 
  -1  -8  11       23.04       15.22      3.95 o 
   0  -8  11        3.18        3.84      3.75 o 
   1  -8  11       32.79       43.22      5.62 o 
   2  -8  11       21.00       17.57      6.98 o 
   3  -8  11       91.91       94.48     11.81 o 
   4  -8  11       19.63       12.50      7.96 o 
  -6  -7  11       69.06       68.53      8.11 o 
  -5  -7  11        0.00       -2.69      2.69 o 
  -4  -7  11        9.51        6.47      4.19 o 
  -3  -7  11        0.00       -0.33      1.80 o 
  -2  -7  11        2.02       -0.13      1.57 o 
  -1  -7  11       62.62       71.44      6.74 o 
   0  -7  11       20.35       26.26      4.24 o 
   1  -7  11        2.40       -5.32      7.31 o 
   2  -7  11        1.74       -2.67      5.57 o 
   3  -7  11        1.34       -0.67      8.07 o 
   4  -7  11        7.67        4.27      6.53 o 
  -7  -6  11        5.20       -0.42      4.75 o 
  -6  -6  11       84.91       89.08      9.12 o 
  -5  -6  11      215.16      254.29     17.92 o 
  -4  -6  11        0.01        0.47      2.22 o 
  -3  -6  11       74.65       90.75      4.65 o 
  -2  -6  11      263.42      276.84      8.98 o 
  -1  -6  11       19.20       24.94      3.35 o 
   0  -6  11       17.97       24.55      7.47 o 
   1  -6  11       63.36       72.20      6.32 o 
   2  -6  11      125.45      131.26      7.07 o 
   3  -6  11       15.81       15.72      7.31 o 
   4  -6  11       49.00       59.91      9.56 o 
   5  -6  11       64.64       53.96     11.33 o 
  -7  -5  11       50.56       50.87      7.88 o 
  -6  -5  11       17.04       20.22      5.57 o 
  -5  -5  11        2.86        8.87      5.15 o 
  -4  -5  11       11.77       12.37      3.13 o 
  -3  -5  11       32.77       45.62     13.97 o 
  -2  -5  11       46.40       45.81      4.24 o 
  -1  -5  11      324.68      341.15     13.24 o 
   0  -5  11        0.37        5.71      5.57 o 
   1  -5  11      164.23      172.62      8.06 o 
   2  -5  11        0.06        0.71      3.22 o 
   3  -5  11      171.20      174.88     11.59 o 
   4  -5  11       53.75       51.72      5.12 o 
   5  -5  11      108.87      110.11     12.97 o 
  -7  -4  11        5.97       -2.06      4.96 o 
  -6  -4  11       38.95       36.10      6.39 o 
  -5  -4  11      100.27      137.64     10.36 o 
  -4  -4  11        9.16       11.58      2.75 o 
  -3  -4  11       15.74       25.63      7.58 o 
  -2  -4  11        4.09        8.03      2.75 o 
  -1  -4  11       56.33       52.08      3.80 o 
   0  -4  11       59.55       57.91      3.43 o 
   1  -4  11      102.25       98.70      5.51 o 
   2  -4  11       56.40       60.27      6.09 o 
   3  -4  11      327.04      377.73     18.22 o 
   4  -4  11       28.07       29.61      6.01 o 
   5  -4  11        0.44        2.25      4.31 o 
  -8  -3  11       12.11       17.17      6.83 o 
  -7  -3  11       41.96       31.79      8.66 o 
  -6  -3  11        3.03        4.33      4.54 o 
  -5  -3  11       44.10       46.61      4.11 o 
  -4  -3  11      158.68      155.26     14.17 o 
  -3  -3  11      106.61      102.07      5.87 o 
  -2  -3  11      105.23      110.34      5.87 o 
  -1  -3  11      137.22      151.48      8.06 o 
   0  -3  11        7.76       12.56      2.55 o 
   1  -3  11        0.02        6.77      4.52 o 
   2  -3  11       71.18       85.17      8.38 o 
   3  -3  11        0.69       -1.05      3.78 o 
   4  -3  11        3.01       -0.21      3.55 o 
   5  -3  11        6.41       -1.24      4.54 o 
   6  -3  11       80.88       75.73     10.67 o 
  -8  -2  11       18.47       20.22      7.44 o 
  -7  -2  11       33.68       17.92      6.18 o 
  -6  -2  11       15.95        8.85      4.94 o 
  -5  -2  11       73.40       74.18      6.20 o 
  -4  -2  11        2.19        1.37      2.18 o 
  -3  -2  11      379.64      374.80     14.12 o 
  -2  -2  11        5.75        6.55      1.88 o 
  -1  -2  11        1.09        6.20      4.01 o 
   0  -2  11       33.35       30.53      5.23 o 
   1  -2  11       40.94       39.02      5.32 o 
   2  -2  11       28.38       18.11      4.58 o 
   3  -2  11       23.15       15.74      4.83 o 
   4  -2  11       37.51       35.18      6.49 o 
   5  -2  11       44.45       42.32      7.48 o 
   6  -2  11       35.92       33.71      7.19 o 
  -8  -1  11        2.72        6.79      6.18 o 
  -7  -1  11        6.53        6.79      7.61 o 
  -6  -1  11       14.81        7.19      4.71 o 
  -5  -1  11       45.19       34.11      3.43 o 
  -4  -1  11       50.70       41.67      3.85 o 
  -3  -1  11       79.04       62.79      4.34 o 
  -2  -1  11      134.05      105.48      6.23 o 
  -1  -1  11        0.24        7.40      3.40 o 
   0  -1  11        5.88        3.15      2.37 o 
   1  -1  11        9.66        3.45      3.66 o 
   2  -1  11      321.78      305.78     19.86 o 
   3  -1  11       19.33       10.70      4.41 o 
   5  -1  11       16.26        5.63      5.63 o 
   6  -1  11        5.22       -3.51      5.78 o 
  -8   0  11       14.17       13.97      8.22 o 
  -7   0  11       82.41       77.94     10.07 o 
  -6   0  11       53.92       61.86      8.62 o 
  -5   0  11        6.41        4.63      2.23 o 
  -4   0  11       10.77        6.43      2.27 o 
  -3   0  11      297.71      268.79     21.37 o 
  -2   0  11       91.69       58.95     14.95 o 
  -1   0  11       28.40       20.90     10.10 o 
   0   0  11        7.09        7.61      3.61 o 
   1   0  11       49.69       47.16      5.49 o 
   2   0  11      289.16      309.94     15.93 o 
   3   0  11       22.14       20.34      6.51 o 
   4   0  11        1.03       -2.10      4.41 o 
   5   0  11       38.13       43.69      7.33 o 
   6   0  11       36.10       34.02      7.88 o 
  -8   1  11        2.06       10.86      7.17 o 
  -7   1  11       76.47       79.79      9.64 o 
  -6   1  11       63.52       60.48      8.59 o 
  -5   1  11       20.53       16.72      3.80 o 
  -4   1  11       19.31       10.97      5.08 o 
  -3   1  11      157.98      124.48     26.00 o 
  -2   1  11       33.64       11.65      7.29 o 
  -1   1  11        0.08       -0.43      2.51 o 
   0   1  11        1.62        5.02      3.42 o 
   1   1  11      333.81      364.36     20.53 o 
   2   1  11        4.01        2.48      3.72 o 
   3   1  11       70.91       67.06      8.39 o 
   4   1  11        4.27        2.94      4.85 o 
   5   1  11       11.04       15.51      6.72 o 
   6   1  11        0.68        3.74      6.87 o 
  -8   2  11      125.11      129.07     13.93 o 
  -7   2  11       61.67       64.28      9.60 o 
  -6   2  11       20.93       13.24      7.96 o 
  -5   2  11       18.37       24.59      5.70 o 
  -4   2  11      178.01      161.66     13.01 o 
  -3   2  11        1.47       -0.77      1.72 o 
  -2   2  11       30.70       26.86      3.18 o 
  -1   2  11        1.26        0.00      3.40 o 
   0   2  11       64.98       63.57      6.43 o 
   1   2  11       19.57        8.95      4.48 o 
   2   2  11       22.66       18.20      5.17 o 
   3   2  11        0.01       -2.52      4.41 o 
   4   2  11       30.13       27.38      6.73 o 
   5   2  11        0.99       -2.52      8.60 o 
  -8   3  11       16.43       -2.44      9.79 o 
  -7   3  11       66.90       63.31      8.97 o 
  -6   3  11       18.45       18.91      8.13 o 
  -5   3  11        5.46        6.70      4.66 o 
  -4   3  11        1.15        0.61      3.63 o 
  -3   3  11       23.84       22.28      5.23 o 
  -2   3  11        0.17       -3.80      3.80 o 
  -1   3  11       15.98        6.98      5.78 o 
   0   3  11        2.44        5.02      4.01 o 
   1   3  11       43.15       48.06      6.94 o 
   2   3  11        7.70       10.15      4.98 o 
   3   3  11       63.26       54.53      9.44 o 
   4   3  11       31.64       28.03      7.17 o 
   5   3  11       14.52       11.14      7.15 o 
  -7   4  11       18.36       13.41      6.70 o 
  -6   4  11       64.25       65.69     10.95 o 
  -5   4  11       36.58       34.57      7.08 o 
  -4   4  11        2.85        0.61      4.24 o 
  -3   4  11        9.00       12.42      5.00 o 
  -2   4  11       83.57       88.76     10.00 o 
  -1   4  11       65.41       58.29      7.80 o 
   0   4  11       17.77       17.10      5.04 o 
   1   4  11        5.75        8.99      5.11 o 
   2   4  11        2.52        4.77      4.35 o 
   3   4  11        0.21       -7.14      7.14 o 
   4   4  11       50.31       51.06      7.82 o 
   5   4  11        0.26        0.63      6.73 o 
  -7   5  11       14.08       16.43      7.31 o 
  -6   5  11       32.51       32.17      7.50 o 
  -5   5  11        0.94        0.21      5.25 o 
  -4   5  11       40.53       31.92      7.02 o 
  -3   5  11        3.72        5.00      4.79 o 
  -2   5  11        0.87       -3.99      3.99 o 
  -1   5  11        1.80        5.00      4.39 o 
   0   5  11      141.38      155.40     12.57 o 
   1   5  11       39.01       28.89      6.56 o 
   2   5  11        2.55       -4.58      5.21 o 
   3   5  11        7.22       19.35      6.53 o 
   4   5  11        3.70       -0.63      6.54 o 
  -7   6  11       21.86       11.96      7.50 o 
  -6   6  11        3.74        1.22      6.47 o 
  -5   6  11       84.61       92.59     10.68 o 
  -4   6  11       33.55       48.29      9.02 o 
  -3   6  11        4.91        6.79      5.78 o 
  -2   6  11       19.60       16.75      6.98 o 
  -1   6  11       57.39       45.89      8.43 o 
   0   6  11       90.02      101.71     10.36 o 
   1   6  11      253.69      253.37     18.60 o 
   2   6  11       65.21       69.49      9.20 o 
   3   6  11      160.02      200.37     18.18 o 
   4   6  11        9.75       14.60      7.40 o 
  -6   7  11        9.08        8.28      6.47 o 
  -5   7  11       29.05       50.67      8.45 o 
  -4   7  11       44.22       53.65      8.62 o 
  -3   7  11       38.47       35.74      7.19 o 
  -2   7  11       66.16       53.36      8.01 o 
  -1   7  11        3.72        4.03      7.04 o 
   0   7  11        8.11       17.10      5.91 o 
   1   7  11        0.82       -1.24      5.17 o 
   2   7  11       16.59       21.77      7.12 o 
   3   7  11        0.11       -1.47      6.33 o 
  -4   8  11       26.65       34.06      8.22 o 
  -3   8  11       15.97        6.81      7.59 o 
  -2   8  11        0.05       -0.40      7.02 o 
  -1   8  11       10.33        6.07      7.88 o 
   0   8  11        6.59       15.57      8.39 o 
   1   8  11        5.79       15.15      6.43 o 
   2   8  11        2.10       12.38      7.56 o 
  -4   9  11       19.80       22.28      8.24 o 
  -3   9  11        1.24        3.82      5.82 o 
  -2   9  11       59.47       50.03     10.30 o 
  -1   9  11       13.60       13.22      9.77 o 
   0   9  11        0.00       11.75      9.06 o 
   1   9  11        8.46       20.03      9.39 o 
  -2  10  11        1.44        3.05      6.51 o 
  -1  10  11        0.34       -3.89      9.02 o 
  -1 -10  12        2.89       -2.61      6.53 o 
   0 -10  12      149.55      204.74     11.67 o 
  -3  -9  12        0.32       -5.76      5.76 o 
  -2  -9  12       49.53       54.65      6.41 o 
  -1  -9  12      102.36      146.54     28.76 o 
   0  -9  12        4.60        7.49      4.06 o 
   1  -9  12       52.10       52.81      9.67 o 
  -3  -8  12       31.66       36.70      4.67 o 
  -2  -8  12       21.99       35.84      4.74 o 
  -1  -8  12        4.55        6.34      4.00 o 
   0  -8  12       72.86       77.67     10.38 o 
   1  -8  12        5.97        8.03      8.93 o 
   2  -8  12        5.31        6.09      9.23 o 
  -3  -7  12       14.36       18.58      3.96 o 
  -2  -7  12      105.94      125.60     11.94 o 
  -1  -7  12       42.20       51.78      9.10 o 
   0  -7  12        0.06        3.30      5.27 o 
   1  -7  12       39.28       31.21      8.19 o 
   2  -7  12        1.79       -0.67      6.47 o 
   3  -7  12        0.04       12.31      9.84 o 
  -6  -6  12       37.22       39.99      6.26 o 
  -5  -6  12        1.64       -0.84      5.42 o 
  -4  -6  12       23.63       22.65      3.91 o 
  -3  -6  12       70.96       73.74      7.75 o 
  -2  -6  12       72.90       95.13      5.98 o 
  -1  -6  12       89.60       94.05      5.67 o 
   0  -6  12       29.59       30.73      3.88 o 
   1  -6  12      151.42      163.26     14.50 o 
   2  -6  12        1.28        3.74      5.95 o 
   3  -6  12       26.88       21.65      8.19 o 
   4  -6  12        6.61       10.63      7.98 o 
  -6  -5  12        0.07        0.63      6.45 o 
  -5  -5  12       34.08       18.28      4.98 o 
  -4  -5  12        5.22       12.51      5.40 o 
  -3  -5  12        1.51        2.64      3.57 o 
  -2  -5  12       30.81       30.46      3.42 o 
  -1  -5  12        6.87        6.81      3.00 o 
   0  -5  12      232.41      248.27     10.81 o 
   1  -5  12       18.67       10.42      4.81 o 
   2  -5  12        0.14       -0.31      2.56 o 
   3  -5  12        0.02       -6.33      6.33 o 
   4  -5  12        6.00       -3.05      6.56 o 
  -7  -4  12       17.06       18.91      6.45 o 
  -6  -4  12        0.33       -1.03      6.85 o 
  -5  -4  12        0.08       -3.93      3.93 o 
  -4  -4  12       40.53       26.79      3.50 o 
  -3  -4  12        4.68        2.65      3.04 o 
  -2  -4  12       48.25       45.82      4.44 o 
  -1  -4  12        4.69       -1.24      2.63 o 
   0  -4  12      302.55      372.96     13.92 o 
   1  -4  12       87.68       77.55      7.22 o 
   2  -4  12      132.08      153.63     10.97 o 
   3  -4  12        1.35        3.36      5.67 o 
   4  -4  12        3.52        4.98      4.58 o 
  -7  -3  12       97.50       93.83     11.03 o 
  -6  -3  12       16.98       13.26      5.40 o 
  -5  -3  12        0.78        3.23      4.55 o 
  -4  -3  12       95.80      107.31     10.57 o 
  -3  -3  12        1.78        2.85      2.55 o 
  -2  -3  12       26.69       24.85      3.35 o 
  -1  -3  12      129.28      127.11      7.07 o 
   1  -3  12       17.45       11.31      4.12 o 
   2  -3  12       12.55       19.86      5.86 o 
   3  -3  12        6.03        7.99      4.41 o 
   4  -3  12        3.68       -1.05      6.28 o 
   5  -3  12        0.31        8.49      5.80 o 
  -7  -2  12        4.29        3.93      5.59 o 
  -6  -2  12       25.22       15.72      5.80 o 
  -5  -2  12       73.66       69.02      5.19 o 
  -4  -2  12        0.02        0.01      3.73 o 
  -3  -2  12       98.04      101.99      6.08 o 
  -2  -2  12       64.76       46.00      4.66 o 
  -1  -2  12        0.33       -1.81      3.21 o 
   0  -2  12        0.11        0.80      4.43 o 
   1  -2  12       37.94       31.16      5.34 o 
   2  -2  12       19.17        6.05      5.42 o 
   3  -2  12        0.53       -1.05      5.27 o 
   4  -2  12        7.17        4.83      4.62 o 
   5  -2  12       16.98        8.74      5.63 o 
  -7  -1  12       23.07       30.81      7.46 o 
  -6  -1  12       11.92        1.85      6.81 o 
  -5  -1  12       52.88       45.87      4.52 o 
  -4  -1  12        7.26        1.86      2.92 o 
  -3  -1  12      106.29      102.97      6.32 o 
  -2  -1  12       46.65       31.00      5.04 o 
  -1  -1  12      200.56      178.54     12.50 o 
   0  -1  12       35.93       26.16      5.04 o 
   1  -1  12       24.45       20.43      5.11 o 
   2  -1  12        1.43        5.21      5.40 o 
   3  -1  12       10.97       18.51      6.53 o 
   4  -1  12       12.68       -1.26      4.64 o 
   5  -1  12       22.80       12.55      8.57 o 
  -7   0  12        4.73       -1.03      5.78 o 
  -6   0  12       11.05        9.48      8.03 o 
  -5   0  12       50.77       64.70      8.43 o 
  -4   0  12       29.40       27.33      3.42 o 
  -3   0  12        0.39        7.71      4.25 o 
  -2   0  12       91.09      100.66      9.67 o 
  -1   0  12       18.02       16.20      4.60 o 
   0   0  12      341.92      330.45     18.32 o 
   1   0  12       19.47       17.74      5.09 o 
   2   0  12       44.25       42.15      6.24 o 
   3   0  12       30.02       29.61      6.11 o 
   4   0  12      192.25      179.71     15.87 o 
   5   0  12        1.19        6.09      6.09 o 
  -7   1  12        0.92        1.85      5.97 o 
  -6   1  12       38.62       47.66      8.22 o 
  -5   1  12       48.83       40.33      6.56 o 
  -4   1  12        8.18        6.72      4.48 o 
  -3   1  12       25.74       21.83      5.46 o 
  -2   1  12      211.06      212.18     15.55 o 
  -1   1  12      220.11      195.66     14.48 o 
   0   1  12      197.26      161.79     13.15 o 
   1   1  12        4.23        1.62      4.08 o 
   2   1  12       36.95       29.46      7.48 o 
   3   1  12        0.00       -4.41      4.41 o 
   4   1  12       52.06       42.60      8.66 o 
   5   1  12      100.51       83.47     11.79 o 
  -7   2  12       57.34       68.34      9.86 o 
  -6   2  12       65.33       65.75     11.07 o 
  -5   2  12        7.75       19.19      6.53 o 
  -4   2  12      177.28      188.98     15.89 o 
  -3   2  12       27.74       26.20      6.05 o 
  -2   2  12      172.48      140.54     12.67 o 
  -1   2  12       17.26       15.19      4.60 o 
   0   2  12        1.26        4.83      4.43 o 
   1   2  12        1.15        0.61      4.69 o 
   2   2  12        0.99       -2.48      4.77 o 
   3   2  12       84.45       74.56     10.72 o 
   4   2  12        3.78        3.17      6.12 o 
  -7   3  12       12.18       19.65      7.57 o 
  -6   3  12       69.87       46.55     10.84 o 
  -5   3  12       15.52        9.16      7.73 o 
  -4   3  12       34.10       34.19      6.89 o 
  -3   3  12       39.68       38.39      7.65 o 
  -2   3  12       14.43       17.59      5.00 o 
  -1   3  12       30.41       25.99      7.19 o 
   0   3  12        4.53       -0.40      4.24 o 
   1   3  12        4.03       11.45      5.11 o 
   2   3  12        3.79        6.64      5.61 o 
   3   3  12        6.52       -0.42      5.46 o 
   4   3  12        3.85       15.21      7.19 o 
  -7   4  12       12.76       11.43      6.73 o 
  -6   4  12        1.07        1.22      5.70 o 
  -5   4  12        2.64        7.31      7.90 o 
  -4   4  12       18.60       10.28      5.44 o 
  -3   4  12        1.84        1.01      4.41 o 
  -2   4  12        4.20       14.39      4.60 o 
  -1   4  12        9.74        8.60      4.41 o 
   0   4  12        0.71        6.05      6.66 o 
   1   4  12       16.12       21.92      6.35 o 
   2   4  12       15.98        8.32      7.90 o 
   3   4  12        1.59        4.85      6.32 o 
   4   4  12        2.21        7.19      6.98 o 
  -6   5  12        4.41       -5.08      8.53 o 
  -5   5  12       13.14       12.74      8.89 o 
  -4   5  12       10.59       10.46      6.24 o 
  -3   5  12        0.07        2.59      6.81 o 
  -2   5  12        1.40       10.99      7.59 o 
  -1   5  12       27.05       24.86      6.81 o 
   0   5  12        6.88        2.42      4.66 o 
   1   5  12       12.66        4.52      5.55 o 
   2   5  12       10.74       -2.71      5.63 o 
   3   5  12        4.65        2.96      6.73 o 
  -6   6  12       11.38       26.35     10.13 o 
  -5   6  12        2.40       -3.83      8.28 o 
  -4   6  12       15.63        9.44      6.22 o 
  -3   6  12       87.36       78.21     11.81 o 
  -2   6  12      116.51      128.19     13.24 o 
  -1   6  12        6.60       18.91      8.45 o 
   0   6  12       18.56       13.01      6.11 o 
   1   6  12       19.00       14.44      6.81 o 
   2   6  12       21.26       19.44      6.91 o 
   3   6  12        2.78       14.56      7.80 o 
  -5   7  12        1.95        7.46      6.66 o 
  -4   7  12       33.16       37.93      8.43 o 
  -3   7  12        0.17        2.40      7.61 o 
  -2   7  12        8.74        5.82      6.01 o 
  -1   7  12        0.82        1.62      5.25 o 
   0   7  12        1.98       -1.64      4.69 o 
   1   7  12       18.56       19.67      9.52 o 
   2   7  12       22.90        2.52     10.28 o 
  -4   8  12       21.59       18.47      7.63 o 
  -3   8  12      104.29      123.19     14.48 o 
  -2   8  12        1.74        2.61      6.45 o 
  -1   8  12        5.59       15.63      6.91 o 
   0   8  12       73.02       59.99     10.68 o 
   1   8  12        2.01        4.37      6.03 o 
  -3  -8  13       66.50      106.42     12.95 o 
  -2  -8  13        0.77        5.32      5.76 o 
  -1  -8  13       13.63       33.26      9.79 o 
   0  -8  13        9.25        8.17      7.27 o 
   1  -8  13        3.42       16.94     10.70 o 
  -3  -7  13        7.87       12.33      7.73 o 
  -2  -7  13        1.93       -5.32      5.32 o 
  -1  -7  13        9.00        7.80      8.66 o 
   0  -7  13        3.93        3.07      5.27 o 
   1  -7  13        3.11       12.15      7.52 o 
   2  -7  13       19.59       24.00      8.66 o 
  -4  -6  13       39.56       37.11      7.17 o 
  -3  -6  13        0.12       -1.47      4.39 o 
  -2  -6  13       21.42       26.20      7.88 o 
  -1  -6  13       16.65       15.09      5.82 o 
   0  -6  13       81.25      111.06     12.84 o 
   1  -6  13       28.21       25.80      8.53 o 
   2  -6  13       11.18        3.30      6.81 o 
  -5  -5  13        0.84        0.00      3.97 o 
  -4  -5  13        0.50        0.03      5.06 o 
  -3  -5  13       14.60       11.78      3.42 o 
  -2  -5  13       71.53       78.85      6.30 o 
  -1  -5  13      265.07      311.14     15.79 o 
   0  -5  13        2.54        4.14      2.80 o 
   1  -5  13       65.43       65.48      9.73 o 
   2  -5  13       12.88        9.77      6.51 o 
   3  -5  13        3.17        4.35      9.14 o 
  -6  -4  13        9.63       14.42      6.07 o 
  -5  -4  13        9.62       -4.58      6.45 o 
  -4  -4  13        0.41       -1.82      2.93 o 
  -3  -4  13        7.04        6.60      3.83 o 
  -2  -4  13        1.98       -1.22      4.24 o 
  -1  -4  13        9.61        5.70      3.39 o 
   0  -4  13        4.30        8.48      3.93 o 
   1  -4  13        5.14        0.62      5.81 o 
   2  -4  13        9.77        9.43      5.42 o 
   3  -4  13        2.01       10.91      6.93 o 
  -6  -3  13       81.08       90.51     11.09 o 
  -5  -3  13       69.95       65.84     10.21 o 
  -4  -3  13        0.11        0.10      3.09 o 
  -3  -3  13        5.99        9.57      3.06 o 
  -2  -3  13      148.12      155.63      8.70 o 
  -1  -3  13        8.57        2.78      2.64 o 
   0  -3  13        5.59       -4.06      4.46 o 
   1  -3  13       25.25       33.67      5.38 o 
   2  -3  13       29.46       31.86      5.67 o 
   3  -3  13        3.59       -3.59      4.43 o 
   4  -3  13        8.63        5.86      6.91 o 
  -6  -2  13        2.54        6.24      7.71 o 
  -5  -2  13      110.53      114.40     11.05 o 
  -4  -2  13        0.31        2.76      3.75 o 
  -3  -2  13        1.86       -1.61      3.15 o 
  -2  -2  13       26.74       30.36      4.77 o 
  -1  -2  13        0.59        9.44      5.42 o 
   0  -2  13        8.08        8.09      4.04 o 
   1  -2  13       19.21       12.76      4.73 o 
   2  -2  13       35.25       29.06      6.07 o 
   3  -2  13        0.10        1.26      4.64 o 
   4  -2  13        3.86        0.84      5.48 o 
  -7  -1  13        0.26       11.66      6.66 o 
  -6  -1  13       38.91       31.16      7.48 o 
  -5  -1  13        1.24        7.02      5.78 o 
  -4  -1  13       10.70        5.99      3.50 o 
  -3  -1  13       18.85       16.10      3.85 o 
  -2  -1  13       26.35       18.32      6.85 o 
  -1  -1  13        3.71        5.42      4.01 o 
   0  -1  13       33.93       23.62      5.86 o 
   1  -1  13        1.81        8.41      4.71 o 
   2  -1  13        6.83        5.42      4.58 o 
   3  -1  13        0.49        1.89      4.85 o 
   4  -1  13        0.58       -3.59      5.48 o 
  -7   0  13        7.50       -9.14      9.56 o 
  -6   0  13        0.05       -2.48      5.80 o 
  -5   0  13       57.85       36.48      8.87 o 
  -4   0  13       36.62       33.97      4.52 o 
  -3   0  13       53.97       59.18      8.13 o 
  -2   0  13       18.96       14.86      6.24 o 
  -1   0  13       41.20       42.28      6.22 o 
   0   0  13       13.84       14.94      5.25 o 
   1   0  13        1.99        6.14      5.11 o 
   2   0  13       76.01       73.68      9.60 o 
   3   0  13       32.01       41.04      7.59 o 
   4   0  13       12.61        6.12      8.43 o 
  -6   1  13        0.60       -6.20      6.20 o 
  -5   1  13        0.55        5.55      5.74 o 
  -4   1  13        0.04       12.23      7.75 o 
  -3   1  13      100.00       93.39     10.13 o 
  -2   1  13       21.98       24.08      5.23 o 
  -1   1  13        4.39        1.60      4.01 o 
   0   1  13        4.28        5.04      4.45 o 
   1   1  13        0.41       -6.54      6.54 o 
   2   1  13      198.65      198.42     16.52 o 
   3   1  13       68.02       49.24     10.95 o 
   4   1  13       27.40       30.20      8.45 o 
  -6   2  13       66.84       80.25     11.33 o 
  -5   2  13        7.38       -2.46      5.11 o 
  -4   2  13       16.27       14.63      6.72 o 
  -3   2  13        8.32        4.03      5.25 o 
  -2   2  13       29.09       23.66      6.22 o 
  -1   2  13        0.35        2.21      4.41 o 
   0   2  13        1.65        0.21      4.85 o 
   1   2  13       51.56       38.50      8.81 o 
   2   2  13        4.57        3.32      5.21 o 
   3   2  13        0.50        5.90      6.32 o 
  -6   3  13       62.76       65.61      9.65 o 
  -5   3  13       24.66       20.40      6.94 o 
  -4   3  13       63.95       46.19      8.72 o 
  -3   3  13        5.59        7.44      7.65 o 
  -2   3  13       36.81       40.45      8.62 o 
  -1   3  13       17.38       18.85      6.01 o 
   0   3  13       12.52        2.23      4.66 o 
   1   3  13        0.27       -0.21      6.96 o 
   2   3  13        1.06       -0.21      5.63 o 
   3   3  13        1.99        8.64      7.15 o 
  -6   4  13        3.84        8.38      6.33 o 
  -5   4  13       15.57       13.83      6.51 o 
  -4   4  13       35.19       22.63      9.90 o 
  -3   4  13        0.00       -3.61      5.02 o 
  -2   4  13       16.21       16.03      6.01 o 
  -1   4  13       29.27       15.45      6.83 o 
   0   4  13        8.57       16.22      7.90 o 
   1   4  13       15.39       14.39      7.40 o 
   2   4  13       19.59       21.90      7.73 o 
   3   4  13        6.59       -0.21      6.75 o 
  -5   5  13       19.92       19.65      6.89 o 
  -4   5  13        6.52        3.63      5.44 o 
  -3   5  13        0.01       -3.82      5.42 o 
  -2   5  13        7.03        7.61      6.01 o 
  -1   5  13        5.14       -5.04      5.04 o 
   0   5  13        0.06        0.82      5.90 o 
   1   5  13        6.38        6.18      6.18 o 
   2   5  13        7.29       10.46      7.31 o 
  -4   6  13        4.76        3.63      6.45 o 
  -3   6  13       49.18       59.37     10.04 o 
  -2   6  13       11.11       18.47      8.62 o 
  -1   6  13      140.97      182.72     17.84 o 
   0   6  13        3.89        4.29      8.99 o 
   1   6  13       41.88       50.08     11.60 o 
  -3   7  13        0.97       11.45      7.02 o 
  -2   7  13        2.73       -8.05      8.85 o 
  -1   7  13        4.39        7.10      6.70 o 
  -1  -7  14       71.13       69.43     10.40 o 
  -3  -6  14       32.81       25.55      6.49 o 
  -2  -6  14       47.39       59.78      8.72 o 
  -1  -6  14        0.50        2.37      6.03 o 
   0  -6  14        0.19       -6.94      8.45 o 
   1  -6  14        0.52       -2.18      6.75 o 
  -3  -5  14       50.94       29.97      7.14 o 
  -2  -5  14        2.09        1.28      5.09 o 
  -1  -5  14       33.44       28.20      7.69 o 
   0  -5  14      106.11      116.54     14.18 o 
   1  -5  14      100.60       92.46     12.31 o 
  -5  -4  14        1.10        2.08      5.63 o 
  -4  -4  14       11.28        8.78      3.36 o 
  -3  -4  14       21.96       13.68      6.02 o 
  -2  -4  14        0.13       -2.54      4.61 o 
  -1  -4  14        1.16       -3.45      3.73 o 
   0  -4  14      141.57      138.72      9.02 o 
   1  -4  14       38.47       41.68      5.04 o 
   2  -4  14       10.03        1.93      7.06 o 
  -5  -3  14       18.28       25.18      6.66 o 
  -4  -3  14       16.19       19.15      6.96 o 
  -3  -3  14        0.44       -0.09      2.92 o 
  -2  -3  14       23.94       22.92      4.91 o 
  -1  -3  14       12.55       11.81      7.97 o 
   0  -3  14       94.43      113.99      8.80 o 
   1  -3  14        8.51       -1.66      9.12 o 
   2  -3  14        1.10       -1.05      6.93 o 
  -5  -2  14       22.04       22.63      7.27 o 
  -4  -2  14       37.95       30.64      8.24 o 
  -3  -2  14        1.84        4.29      3.64 o 
  -2  -2  14       40.74       40.51      4.80 o 
  -1  -2  14        7.17        7.46      4.64 o 
   0  -2  14       34.19       17.69      5.49 o 
   1  -2  14       19.82       26.86      5.99 o 
   2  -2  14        8.61       -2.31      7.12 o 
  -5  -1  14        1.97        7.67      6.01 o 
  -4  -1  14        4.15       14.37      6.37 o 
  -3  -1  14       42.54       48.56      5.64 o 
  -2  -1  14       10.06        0.40      4.43 o 
  -1  -1  14        4.73        1.60      6.64 o 
   0  -1  14        2.46        3.24      4.46 o 
   1  -1  14        1.17       -3.70      4.73 o 
   2  -1  14        0.53       -2.71      5.02 o 
  -5   0  14       11.80        3.93      8.87 o 
  -4   0  14        0.87       -2.25      5.11 o 
  -3   0  14        7.53       -2.02      4.66 o 
  -2   0  14       10.67        0.00      4.83 o 
  -1   0  14       13.92       21.10      7.84 o 
   0   0  14        8.46       16.83      6.09 o 
   1   0  14        0.91       16.26      7.82 o 
   2   0  14        0.87       -3.34      5.23 o 
  -5   1  14        7.46       15.03      6.39 o 
  -4   1  14       35.72       39.59      8.78 o 
  -3   1  14       14.96       23.26      6.68 o 
  -2   1  14        5.71        3.63      4.83 o 
  -1   1  14        0.21       12.67      7.44 o 
   0   1  14       47.86       51.27      8.32 o 
   1   1  14       16.80       19.33      6.16 o 
   2   1  14        9.10        9.60      6.47 o 
  -5   2  14        8.02       -8.41      8.41 o 
  -4   2  14       10.42       10.59      6.93 o 
  -3   2  14        1.20       -1.62      7.06 o 
  -2   2  14        3.77        7.23      7.63 o 
  -1   2  14        5.30       -2.82      7.44 o 
   0   2  14        0.54       -4.87      4.87 o 
   1   2  14        0.94       -3.49      4.94 o 
   2   2  14        2.28       -9.18      9.18 o 
  -5   3  14       62.66       82.80     12.08 o 
  -4   3  14       36.25       41.19     10.55 o 
  -3   3  14       23.07       18.55      7.25 o 
  -2   3  14        9.60        4.22      5.82 o 
  -1   3  14       10.12        7.44      6.05 o 
   0   3  14       25.04       27.23      7.12 o 
   1   3  14        8.45        5.97      6.39 o 
   2   3  14        6.10        9.60     10.02 o 
  -4   4  14        7.68        5.06      6.07 o 
  -3   4  14       31.13       36.44      7.25 o 
  -2   4  14       15.60       13.47      6.64 o 
  -1   4  14        3.32       13.32      6.66 o 
   0   4  14        7.18        9.16      6.32 o 
   1   4  14        0.34       -4.96      9.08 o 
  -3   5  14        0.94       -2.42      6.24 o 
  -2   5  14        3.24       18.51      7.04 o 
  -1   5  14       27.83       18.60      6.87 o 
   0   5  14        5.35       -0.61      6.33 o 
  -2  -4  15        1.58        7.78      6.73 o 
  -1  -4  15      176.63      193.22     19.04 o 
  -3  -3  15       45.15       50.88      8.17 o 
  -2  -3  15       12.05       10.39      4.09 o 
  -1  -3  15        4.01        9.10      4.27 o 
   0  -3  15       11.66       18.43      5.04 o 
  -3  -2  15       40.03       41.00      6.41 o 
  -2  -2  15        6.20        5.00      4.22 o 
  -1  -2  15        0.05        3.13      4.67 o 
   0  -2  15        7.77        9.62      5.11 o 
  -3  -1  15        0.39        2.95      4.14 o 
  -2  -1  15       10.08       16.14      8.68 o 
  -1  -1  15        2.70        5.46      5.86 o 
   0  -1  15        0.19       11.43      8.78 o 
  -3   0  15        1.12       -1.83      8.11 o 
  -2   0  15        1.34        3.63      7.06 o 
  -1   0  15        1.10        7.06      5.86 o 
   0   0  15        0.03        1.83      5.09 o 
  -3   1  15       99.37      121.94     12.42 o 
  -2   1  15       38.45       42.13      9.27 o 
  -1   1  15        5.64        5.06      5.86 o 
   0   1  15        2.44        0.21      5.49 o 
  -3   2  15        0.83       -6.47      6.47 o 
  -2   2  15        5.20        6.05      6.26 o 
  -1   2  15        2.57        6.87      6.26 o 
                                                 
